# Supplementary material for: Metabolic interactions affect the biomass of synthetic bacterial biofilm communities
Source: mSystems. 2023 Nov 16;8(6):e01045-23. doi: 10.1128/msystems.01045-23 (PMC10734490; doi:10.1128/msystems.01045-23)
Supplement: Table S1 — Standard curve. [file msystems.01045-23-s0004.xlsx]

## Sheet: Aci
	DNA copies=6.02*10^14*[plasmid concentration]/[660*(pMD19T length(2692 bp)+PCR product length]
	PCR product length	92 bp
	plasmid concentration	1.147	0.1147	0.01147	0.001147	0.0001147
	CT value	11.9743	14.9356	18.0414	21.6581	25.623
		11.8324	14.9349	18.0608	21.9278	25.6044
		11.9192	14.9352	18.0511	22.1975	25.6327
	CT average	11.9087	14.9352	18.0511	21.9278	25.6201
	DNA copies	3.75791e+08	3.75791e+07	3.75791e+06	375791	37579.1
	log10(DNA copies)	8.57495	7.57495	6.57495	5.57495	4.57495
	stand curve: lg[DNA copies]/ul=-0.2897*CT+11.9310

## Sheet: Com
DNA copies=6.02*10^14*[plasmid concentration]/[660*(pMD19T length(2692 bp)+PCR product length]
PCR product length	109 bp
plasmid concentration	6.7	0.67	0.067	0.0067	0.00067
CT value	11.6274	14.915	17.9703	22.6648	24.607
	11.6901	14.8238	17.833	22.2874	25.3239
	11.6151	14.9633	17.9743	22.7838	27.0684
CT average	11.6442	14.9007	17.9259	22.5787	25.6665
DNA copies	2.1818e+09	2.1818e+08	2.1818e+07	2.1818e+06	218180
log10(DNA copies)	9.33881	8.33881	7.33881	6.33881	5.33881
stand curve: lg[DNA copies]/ul=-0.2785*CT+12.5029

## Sheet: Chr
DNA copies=6.02*10^14*[plasmid concentration]/[660*(pMD19T length(2692 bp)+PCR product length]
PCR product length	94 bp
plasmid concentration	27.1	2.71	0.271	0.0271	0.00271	0.000271
CT value	8.66776	11.9445	14.898	18.7879	21.6696	25.6336
	8.75028	11.9767	14.8477	18.8107	21.6564	25.6512
	8.76024	11.8942	14.9467	19.0924	22.2742	25.5235
CT average	8.72609	11.9385	14.8975	18.897	21.8667	25.6028
DNA copies	8.87239e+09	8.87239e+08	8.87239e+07	8.87239e+06	887239	88723.9
log10(DNA copies)	9.94804	8.94804	7.94804	6.94804	5.94804	4.94804
stand curve: lg[DNA copies]/ul=-0.2957*CT+12.4720

## Sheet: Ent
DNA copies=6.02*10^14*[plasmid concentration]/[660*(pMD19T length(2692 bp)+PCR product length]
PCR product length	96 bp
plasmid concentration	6.14	0.614	0.0614	0.00614	0.000614
CT value	11.2188	14.2028	17.4372	20.8656	24.2703
	10.7384	13.9399	16.8662	20.9392	23.8782
	10.6629	13.6596	17.0539	20.5404	23.5686
CT average	10.8734	13.9341	17.1191	20.7817	23.9057
DNA copies	2.00876e+09	2.00876e+08	2.00876e+07	2.00876e+06	200876
log10(DNA copies)	9.30293	8.30293	7.30293	6.30293	5.30293
stand curve: lg[DNA copies]/ul=-0.3036*CT+12.5616

## Sheet: Pan
DNA copies=6.02*10^14*[plasmid concentration]/[660*(pMD19T length(2692 bp)+PCR product length]
PCR product length	101 bp
plasmid concentration	14.74	1.474	0.1474	0.01474	0.001474	0.0001474
CT value	9.98853	13.7262	16.9204	20.1814	23.287	25.8751
	10.0456	13.697	16.9435	20.3712	23.2826	25.9705
	10.0301	13.9118	16.8699	20.1459	23.2704	25.8206
CT average	10.0214	13.7783	16.9113	20.2329	23.28	25.8887
DNA copies	4.8137e+09	4.8137e+08	4.8137e+07	4.8137e+06	481370	48137
log10(DNA copies)	9.68248	8.68248	7.68248	6.68248	5.68248	4.68248
stand curve: lg[DNA copies]/ul=-0.3140*CT+12.9448

## Sheet: pse
DNA copies=6.02*10^14*[plasmid concentration]/[660*(pMD19T length(2692 bp)+PCR product length]
PCR product length	124 bp
plasmid concentration	43.5	4.35	0.435	0.0435	0.00435	0.000435
CT value	7.96767	10.9442	14.7423	17.7481	21.7349	25.684
	7.51361	10.8023	14.6807	17.8421	21.6591	25.613
	7.76248	10.7765	14.9703	17.5878	21.8618	25.2243
CT average	7.74792	10.841	14.7978	17.726	21.7519	25.5071
DNA copies	1.40899e+10	1.40899e+09	1.40899e+08	1.40899e+07	1.40899e+06	140899
log10(DNA copies)	10.1489	9.14891	8.14891	7.14891	6.14891	5.14891
stand curve: lg[DNA copies]/ul=-0.2807*CT+12.2515
