# Supplementary material for: Metabolic interactions affect the biomass of synthetic bacterial biofilm communities
Source: mSystems. 2023 Nov 16;8(6):e01045-23. doi: 10.1128/msystems.01045-23 (PMC10734490; doi:10.1128/msystems.01045-23)
Supplement: Table S2 — Main figure data. [file msystems.01045-23-s0005.xlsx]

## Sheet: Fig 1
Species	0d_1	0d_2	0d_3	0d_4	0d_5	0d_6	0d_7	0d_8	2d_1	2d_2	2d_3	2d_4	2d_5	2d_6	2d_7	2d_8	4d_1	4d_2	4d_3	4d_4	4d_5	4d_6	4d_7	4d_8	6d_1	6d_2	6d_3	6d_4	6d_5	6d_6	6d_7	6d_8	8d_1	8d_2	8d_3	8d_4	8d_5	8d_6	8d_7	8d_8
Achromobacter	593	641	466	504	321	419	559	676	1	0	0	1	0	0	0	1	1	1	0	0	1	3	0	0	1	2	1	5	3	10	2	0	178	165	76	23	3	90	5	2
Acinetobacter	496	485	500	533	594	489	480	462	1827	763	767	949	1681	690	449	375	256	1206	542	870	1165	994	383	1975	1220	754	1159	1364	1584	2088	1799	1626	646	574	969	1418	653	1786	1915	474
Bacillus	428	420	454	398	484	445	394	357	8	2	79	21	37	30	17	2	322	361	395	310	188	252	541	387	260	204	186	132	80	348	222	211	7	31	38	82	133	16	106	141
Burkholderia	195	225	164	165	100	148	209	230	486	620	647	630	475	503	1537	550	807	771	166	116	67	300	185	283	67	58	147	38	86	169	41	93	96	215	510	170	86	115	31	77
Chryseobacterium	1925	1797	2124	2029	2538	2167	1984	1828	3032	6180	4391	5147	4570	6522	5643	7239	6905	5427	7950	7280	7766	7667	8312	5029	7934	7598	8159	7721	6525	6159	7525	7275	2270	3245	3904	5782	8527	2120	6741	8621
Comamonas	1330	1242	1268	1314	1179	1214	1256	1241	1256	649	1013	721	598	557	822	432	123	78	55	29	27	148	54	40	6	10	6	6	26	168	15	6	3242	2687	628	74	7	2615	97	21
Enterobacter	969	969	1097	1117	1228	1177	1017	975	1242	709	1382	1423	1324	786	788	566	122	127	64	52	77	169	71	139	74	320	50	272	624	177	89	321	1193	1428	1305	1152	179	1323	439	176
Pantoea	1745	1699	1871	1920	2069	2001	1858	1770	1503	533	1311	646	812	482	497	481	114	76	40	28	25	109	32	66	16	81	17	58	136	45	21	67	291	327	322	252	37	312	94	41
Pseudomonas	1020	1082	960	974	847	975	982	1036	490	461	275	311	355	285	141	225	1215	1780	730	1265	646	302	380	1972	413	959	267	390	912	762	280	374	1647	859	2038	976	359	1214	551	435
Pseudoxanthomonas	611	679	520	492	299	435	554	618	1	0	1	0	0	0	0	0	7	3	3	2	1	1	1	2	0	0	0	1	0	15	1	1	98	124	38	15	2	84	3	1
Stenotrophomonas	687	761	574	554	339	529	703	807	155	82	134	148	146	143	105	125	129	168	54	47	35	52	39	107	7	10	6	11	24	59	7	26	331	341	172	54	13	326	16	9

## Sheet: Fig 2B&S4Biofilm weight
Sample	Time	Community	Replicate	wet weight	dry weight
AciComEntPsePanChry_1	24h	Full	R1	235.7	55.6
AciComEntPsePanChry_2	24h	Full	R2	242.6	52.6
AciComEntPsePanChry_3	24h	Full	R3	328.8	63.2
AciComEntPsePanChry_4	24h	Full	R4	301.9	68.4
AciComEntPsePanChry_5	24h	Full	R5	249.1	59.6
AciComEntPsePanChry_6	24h	Full	R6	303.2	53.9
ComEntPsePanChry_1	24h	Rm Aci	R1	318.2	58.9
ComEntPsePanChry_2	24h	Rm Aci	R2	272.4	52.1
ComEntPsePanChry_3	24h	Rm Aci	R3	343.6	63.2
ComEntPsePanChry_4	24h	Rm Aci	R4	284.7	64.7
ComEntPsePanChry_5	24h	Rm Aci	R5	396.3	66.3
ComEntPsePanChry_6	24h	Rm Aci	R6	398.7	58.5
AciComEntPsePan_1	24h	Rm Chr	R1	528.8	128.8
AciComEntPsePan_2	24h	Rm Chr	R2	481.6	101.6
AciComEntPsePan_3	24h	Rm Chr	R3	621.1	121.1
AciComEntPsePan_4	24h	Rm Chr	R4	615.3	115.3
AciComEntPsePan_5	24h	Rm Chr	R5	543.4	123.4
AciComEntPsePan_6	24h	Rm Chr	R6	413.3	111.3
AciEntPsePanChry_1	24h	Rm Com	R1	254.5	44.3
AciEntPsePanChry_2	24h	Rm Com	R2	303.3	63.3
AciEntPsePanChry_3	24h	Rm Com	R3	265.7	55.7
AciEntPsePanChry_4	24h	Rm Com	R4	304.6	54.6
AciEntPsePanChry_5	24h	Rm Com	R5	293.6	43.6
AciEntPsePanChry_6	24h	Rm Com	R6	221.6	51.6
AciComPsePanChry_1	24h	Rm Ent	R1	323.7	65.7
AciComPsePanChry_2	24h	Rm Ent	R2	197.3	47.4
AciComPsePanChry_3	24h	Rm Ent	R3	273.8	58.4
AciComPsePanChry_4	24h	Rm Ent	R4	203.7	55.3
AciComPsePanChry_5	24h	Rm Ent	R5	217.3	57.3
AciComPsePanChry_6	24h	Rm Ent	R6	346.9	73.9
AciComEntPseChry_1	24h	Rm Pan	R1	190.7	50.7
AciComEntPseChry_2	24h	Rm Pan	R2	193.2	43.2
AciComEntPseChry_3	24h	Rm Pan	R3	165.6	45.6
AciComEntPseChry_4	24h	Rm Pan	R4	205.3	52.3
AciComEntPseChry_5	24h	Rm Pan	R5	172.7	39.7
AciComEntPseChry_6	24h	Rm Pan	R6	155.4	41.4
AciComEntPanChry_1	24h	Rm Pse	R1	189.2	49.2
AciComEntPanChry_2	24h	Rm Pse	R2	263.7	53.1
AciComEntPanChry_3	24h	Rm Pse	R3	198.7	45.7
AciComEntPanChry_4	24h	Rm Pse	R4	278.5	58.5
AciComEntPanChry_5	24h	Rm Pse	R5	268.3	58.3
AciComEntPanChry_6	24h	Rm Pse	R6	287.6	61.9
AciComEntPsePanChry_1	36h	Full	R1	271.7	61.3
AciComEntPsePanChry_2	36h	Full	R2	375.8	75.8
AciComEntPsePanChry_3	36h	Full	R3	372.7	62.7
AciComEntPsePanChry_4	36h	Full	R4	340.1	63.1
AciComEntPsePanChry_5	36h	Full	R5	389.3	73.3
AciComEntPsePanChry_6	36h	Full	R6	362.8	69.8
ComEntPsePanChry_1	36h	Rm Aci	R1	393.3	63.3
ComEntPsePanChry_2	36h	Rm Aci	R2	384.4	68.1
ComEntPsePanChry_3	36h	Rm Aci	R3	483.3	63.3
ComEntPsePanChry_4	36h	Rm Aci	R4	329.8	59.8
ComEntPsePanChry_5	36h	Rm Aci	R5	394.6	64.6
ComEntPsePanChry_6	36h	Rm Aci	R6	267.6	67.3
AciComEntPsePan_1	36h	Rm Chr	R1	432.7	108.7
AciComEntPsePan_2	36h	Rm Chr	R2	495.3	95.3
AciComEntPsePan_3	36h	Rm Chr	R3	462.8	102.9
AciComEntPsePan_4	36h	Rm Chr	R4	439.3	99.3
AciComEntPsePan_5	36h	Rm Chr	R5	514.5	104.5
AciComEntPsePan_6	36h	Rm Chr	R6	448.7	98.7
AciEntPsePanChry_1	36h	Rm Com	R1	216.3	56.3
AciEntPsePanChry_2	36h	Rm Com	R2	157.4	37.4
AciEntPsePanChry_3	36h	Rm Com	R3	199.3	49.3
AciEntPsePanChry_4	36h	Rm Com	R4	231.7	51.4
AciEntPsePanChry_5	36h	Rm Com	R5	164.9	34.8
AciEntPsePanChry_6	36h	Rm Com	R6	218.3	48.9
AciComPsePanChry_1	36h	Rm Ent	R1	269.7	49.8
AciComPsePanChry_2	36h	Rm Ent	R2	329.3	49.3
AciComPsePanChry_3	36h	Rm Ent	R3	240.7	45.7
AciComPsePanChry_4	36h	Rm Ent	R4	278.8	58.8
AciComPsePanChry_5	36h	Rm Ent	R5	231.2	51.8
AciComPsePanChry_6	36h	Rm Ent	R6	308.3	48.3
AciComEntPseChry_1	36h	Rm Pan	R1	193.2	43.2
AciComEntPseChry_2	36h	Rm Pan	R2	207.3	37.8
AciComEntPseChry_3	36h	Rm Pan	R3	195.5	35.5
AciComEntPseChry_4	36h	Rm Pan	R4	169.1	39.1
AciComEntPseChry_5	36h	Rm Pan	R5	221.2	41.2
AciComEntPseChry_6	36h	Rm Pan	R6	182.3	32.3
AciComEntPanChry_1	36h	Rm Pse	R1	352.7	52.6
AciComEntPanChry_2	36h	Rm Pse	R2	289.6	59.6
AciComEntPanChry_3	36h	Rm Pse	R3	231.9	51.9
AciComEntPanChry_4	36h	Rm Pse	R4	308.9	48.9
AciComEntPanChry_5	36h	Rm Pse	R5	360.3	60.5
AciComEntPanChry_6	36h	Rm Pse	R6	332.4	42.4
AciComEntPsePanChry_1	48h	Full	R1	282.7	52.7
AciComEntPsePanChry_2	48h	Full	R2	311.3	61.7
AciComEntPsePanChry_3	48h	Full	R3	296.4	56.4
AciComEntPsePanChry_4	48h	Full	R4	252.6	46.3
AciComEntPsePanChry_5	48h	Full	R5	374.8	54.8
AciComEntPsePanChry_6	48h	Full	R6	328.6	68.6
ComEntPsePanChry_1	48h	Rm Aci	R1	418.2	68.2
ComEntPsePanChry_2	48h	Rm Aci	R2	372.4	52.4
ComEntPsePanChry_3	48h	Rm Aci	R3	343.6	53.6
ComEntPsePanChry_4	48h	Rm Aci	R4	284.7	64.7
ComEntPsePanChry_5	48h	Rm Aci	R5	296.3	66.3
ComEntPsePanChry_6	48h	Rm Aci	R6	298.7	68.6
AciComEntPsePan_1	48h	Rm Chr	R1	405.3	105.2
AciComEntPsePan_2	48h	Rm Chr	R2	432.2	92.6
AciComEntPsePan_3	48h	Rm Chr	R3	447.7	107.2
AciComEntPsePan_4	48h	Rm Chr	R4	463.9	93.4
AciComEntPsePan_5	48h	Rm Chr	R5	486.4	86.7
AciComEntPsePan_6	48h	Rm Chr	R6	426.6	96.6
AciEntPsePanChry_1	48h	Rm Com	R1	352.5	56.5
AciEntPsePanChry_2	48h	Rm Com	R2	284.4	54.2
AciEntPsePanChry_3	48h	Rm Com	R3	339.3	63.3
AciEntPsePanChry_4	48h	Rm Com	R4	257.4	57.6
AciEntPsePanChry_5	48h	Rm Com	R5	328.7	58.1
AciEntPsePanChry_6	48h	Rm Com	R6	243.6	53.6
AciComPsePanChry_1	48h	Rm Ent	R1	214.5	54.8
AciComPsePanChry_2	48h	Rm Ent	R2	227.2	47.2
AciComPsePanChry_3	48h	Rm Ent	R3	189.6	39.2
AciComPsePanChry_4	48h	Rm Ent	R4	247.8	47.7
AciComPsePanChry_5	48h	Rm Ent	R5	231.3	41.3
AciComPsePanChry_6	48h	Rm Ent	R6	201.3	41.8
AciComEntPseChry_1	48h	Rm Pan	R1	184.1	34.1
AciComEntPseChry_2	48h	Rm Pan	R2	206.4	36.3
AciComEntPseChry_3	48h	Rm Pan	R3	192.7	42.7
AciComEntPseChry_4	48h	Rm Pan	R4	183.3	33.3
AciComEntPseChry_5	48h	Rm Pan	R5	165.3	45.6
AciComEntPseChry_6	48h	Rm Pan	R6	208.3	28.3
AciComEntPanChry_1	48h	Rm Pse	R1	373.7	53.9
AciComEntPanChry_2	48h	Rm Pse	R2	343.6	43.6
AciComEntPanChry_3	48h	Rm Pse	R3	331.6	51.6
AciComEntPanChry_4	48h	Rm Pse	R4	329.3	49.6
AciComEntPanChry_5	48h	Rm Pse	R5	309.7	49.7
AciComEntPanChry_6	48h	Rm Pse	R6	324.6	54.6

## Sheet: Fig 2C&S5 qPCR 24&36h
Sample	Replicate	Group	Community	Species	Time	DNA concentration (ng/μl)	DNA dilution factor	CT values	DNA copies		Formula
AciComEntPse_ChryPan_T_24h_1	R1	AciComEntPse_ChryPan_T_24h	Full	Aci	24h	202.9	10	21.2226	6.06464e+06
AciComEntPse_ChryPan_T_24h_2	R2	AciComEntPse_ChryPan_T_24h	Full	Aci	24h	167.8	10	21.3838	5.44627e+06		For each species (if the DNA sample was not diluted):
AciComEntPse_ChryPan_T_24h_3	R3	AciComEntPse_ChryPan_T_24h	Full	Aci	24h	153.2	10	21.4156	5.33219e+06		Aci	lg[DNA copies]/ul=-0.2897*CT+11.9310
AciComEntPse_ChryPan_T_24h_4	R4	AciComEntPse_ChryPan_T_24h	Full	Aci	24h	134.3	10	21.5777	4.78569e+06		Com	lg[DNA copies]/ul=-0.2785*CT+12.5029
AciComEntPse_ChryPan_T_24h_5	R5	AciComEntPse_ChryPan_T_24h	Full	Aci	24h	176	10	21.3749	5.47891e+06		Ent	lg[DNA copies]/ul=-0.3036*CT+12.5616
AciComEntPse_ChryPan_T_24h_6	R6	AciComEntPse_ChryPan_T_24h	Full	Aci	24h	145.7	10	21.4208	5.31351e+06		Chry	lg[DNA copies]/ul=-0.2957*CT+12.4720
AciComEntPse_ChryPan_T_24h_1	R1	AciComEntPse_ChryPan_T_24h	Full	Chr	24h	202.9	10	19.3708	5.54686e+07		Pan	lg[DNA copies]/ul=-0.3140*CT+12.9448
AciComEntPse_ChryPan_T_24h_2	R2	AciComEntPse_ChryPan_T_24h	Full	Chr	24h	167.8	10	19.6376	4.62552e+07		Pse	lg[DNA copies]/ul=-0.2807*CT+12.2515
AciComEntPse_ChryPan_T_24h_3	R3	AciComEntPse_ChryPan_T_24h	Full	Chr	24h	153.2	10	20.0696	3.44674e+07		Note: for qPCR run, the DNA concentration need to be diluted to be less than 20 ng/μl, so that the CTvalue is within the caculative range of standard curves.
AciComEntPse_ChryPan_T_24h_4	R4	AciComEntPse_ChryPan_T_24h	Full	Chr	24h	134.3	10	19.876	3.93248e+07		DNA copies = 10^(lg[DNA copies])*(DNA dilution factor)
AciComEntPse_ChryPan_T_24h_5	R5	AciComEntPse_ChryPan_T_24h	Full	Chr	24h	176	10	19.3892	5.47797e+07
AciComEntPse_ChryPan_T_24h_6	R6	AciComEntPse_ChryPan_T_24h	Full	Chr	24h	145.7	10	21.9655	9.47968e+06
AciComEntPse_ChryPan_T_24h_1	R1	AciComEntPse_ChryPan_T_24h	Full	Com	24h	202.9	10	24.4846	4.83001e+06
AciComEntPse_ChryPan_T_24h_2	R2	AciComEntPse_ChryPan_T_24h	Full	Com	24h	167.8	10	25.4842	2.54422e+06
AciComEntPse_ChryPan_T_24h_3	R3	AciComEntPse_ChryPan_T_24h	Full	Com	24h	153.2	10	25.3924	2.69852e+06
AciComEntPse_ChryPan_T_24h_4	R4	AciComEntPse_ChryPan_T_24h	Full	Com	24h	134.3	10	24.0453	6.40162e+06
AciComEntPse_ChryPan_T_24h_5	R5	AciComEntPse_ChryPan_T_24h	Full	Com	24h	176	10	23.8487	7.26181e+06
AciComEntPse_ChryPan_T_24h_6	R6	AciComEntPse_ChryPan_T_24h	Full	Com	24h	145.7	10	24.5923	4.50747e+06
AciComEntPse_ChryPan_T_24h_1	R1	AciComEntPse_ChryPan_T_24h	Full	Ent	24h	202.9	10	18.1573	1.11957e+08
AciComEntPse_ChryPan_T_24h_2	R2	AciComEntPse_ChryPan_T_24h	Full	Ent	24h	167.8	10	18.3436	9.82851e+07
AciComEntPse_ChryPan_T_24h_3	R3	AciComEntPse_ChryPan_T_24h	Full	Ent	24h	153.2	10	18.3423	9.83754e+07
AciComEntPse_ChryPan_T_24h_4	R4	AciComEntPse_ChryPan_T_24h	Full	Ent	24h	134.3	10	18.3706	9.6445e+07
AciComEntPse_ChryPan_T_24h_5	R5	AciComEntPse_ChryPan_T_24h	Full	Ent	24h	176	10	18.472	8.98469e+07
AciComEntPse_ChryPan_T_24h_6	R6	AciComEntPse_ChryPan_T_24h	Full	Ent	24h	145.7	10	18.21	1.07906e+08
AciComEntPse_ChryPan_T_24h_1	R1	AciComEntPse_ChryPan_T_24h	Full	Community	24h	202.9	10		1.91852e+08
AciComEntPse_ChryPan_T_24h_2	R2	AciComEntPse_ChryPan_T_24h	Full	Community	24h	167.8	10		1.62277e+08
AciComEntPse_ChryPan_T_24h_3	R3	AciComEntPse_ChryPan_T_24h	Full	Community	24h	153.2	10		1.48176e+08
AciComEntPse_ChryPan_T_24h_4	R4	AciComEntPse_ChryPan_T_24h	Full	Community	24h	134.3	10		1.55663e+08
AciComEntPse_ChryPan_T_24h_5	R5	AciComEntPse_ChryPan_T_24h	Full	Community	24h	176	10		1.70633e+08
AciComEntPse_ChryPan_T_24h_6	R6	AciComEntPse_ChryPan_T_24h	Full	Community	24h	145.7	10		1.39343e+08
AciComEntPse_ChryPan_T_24h_1	R1	AciComEntPse_ChryPan_T_24h	Full	Pan	24h	202.9	10	22.2683	8.96502e+06
AciComEntPse_ChryPan_T_24h_2	R2	AciComEntPse_ChryPan_T_24h	Full	Pan	24h	167.8	10	22.6746	6.6831e+06
AciComEntPse_ChryPan_T_24h_3	R3	AciComEntPse_ChryPan_T_24h	Full	Pan	24h	153.2	10	23.1331	4.79734e+06
AciComEntPse_ChryPan_T_24h_4	R4	AciComEntPse_ChryPan_T_24h	Full	Pan	24h	134.3	10	22.7846	6.17231e+06
AciComEntPse_ChryPan_T_24h_5	R5	AciComEntPse_ChryPan_T_24h	Full	Pan	24h	176	10	22.1913	9.47842e+06
AciComEntPse_ChryPan_T_24h_6	R6	AciComEntPse_ChryPan_T_24h	Full	Pan	24h	145.7	10	22.1467	9.789e+06
AciComEntPse_ChryPan_T_24h_1	R1	AciComEntPse_ChryPan_T_24h	Full	Pse	24h	202.9	10	23.4837	4.56705e+06
AciComEntPse_ChryPan_T_24h_2	R2	AciComEntPse_ChryPan_T_24h	Full	Pse	24h	167.8	10	24.1016	3.06325e+06
AciComEntPse_ChryPan_T_24h_3	R3	AciComEntPse_ChryPan_T_24h	Full	Pse	24h	153.2	10	24.4129	2.50491e+06
AciComEntPse_ChryPan_T_24h_4	R4	AciComEntPse_ChryPan_T_24h	Full	Pse	24h	134.3	10	24.3951	2.53395e+06
AciComEntPse_ChryPan_T_24h_5	R5	AciComEntPse_ChryPan_T_24h	Full	Pse	24h	176	10	23.7735	3.78697e+06
AciComEntPse_ChryPan_T_24h_6	R6	AciComEntPse_ChryPan_T_24h	Full	Pse	24h	145.7	10	24.5134	2.34741e+06
AciComEntPse_ChryPan_T_36h_1	R1	AciComEntPse_ChryPan_T_36h	Full	Aci	36h	187.4	10	22.3193	2.91805e+06
AciComEntPse_ChryPan_T_36h_2	R2	AciComEntPse_ChryPan_T_36h	Full	Aci	36h	112.8	10	23.3793	1.4389e+06
AciComEntPse_ChryPan_T_36h_3	R3	AciComEntPse_ChryPan_T_36h	Full	Aci	36h	134.6	10	22.3007	2.95458e+06
AciComEntPse_ChryPan_T_36h_4	R4	AciComEntPse_ChryPan_T_36h	Full	Aci	36h	133.9	10	23.4499	1.37267e+06
AciComEntPse_ChryPan_T_36h_5	R5	AciComEntPse_ChryPan_T_36h	Full	Aci	36h	179.5	10	23.3454	1.47174e+06
AciComEntPse_ChryPan_T_36h_6	R6	AciComEntPse_ChryPan_T_36h	Full	Aci	36h	139.8	10	23.4143	1.40567e+06
AciComEntPse_ChryPan_T_36h_1	R1	AciComEntPse_ChryPan_T_36h	Full	Chr	36h	187.4	10	19.4686	5.18945e+07
AciComEntPse_ChryPan_T_36h_2	R2	AciComEntPse_ChryPan_T_36h	Full	Chr	36h	112.8	10	19.4651	5.20201e+07
AciComEntPse_ChryPan_T_36h_3	R3	AciComEntPse_ChryPan_T_36h	Full	Chr	36h	134.6	10	19.3232	5.72976e+07
AciComEntPse_ChryPan_T_36h_4	R4	AciComEntPse_ChryPan_T_36h	Full	Chr	36h	133.9	10	19.526	4.99057e+07
AciComEntPse_ChryPan_T_36h_5	R5	AciComEntPse_ChryPan_T_36h	Full	Chr	36h	179.5	10	18.8794	7.75105e+07
AciComEntPse_ChryPan_T_36h_6	R6	AciComEntPse_ChryPan_T_36h	Full	Chr	36h	139.8	10	19.467	5.19517e+07
AciComEntPse_ChryPan_T_36h_1	R1	AciComEntPse_ChryPan_T_36h	Full	Com	36h	187.4	10	19.9239	8.99695e+07
AciComEntPse_ChryPan_T_36h_2	R2	AciComEntPse_ChryPan_T_36h	Full	Com	36h	112.8	10	19.5243	1.16245e+08
AciComEntPse_ChryPan_T_36h_3	R3	AciComEntPse_ChryPan_T_36h	Full	Com	36h	134.6	10	20.0116	8.50501e+07
AciComEntPse_ChryPan_T_36h_4	R4	AciComEntPse_ChryPan_T_36h	Full	Com	36h	133.9	10	20.993	4.53254e+07
AciComEntPse_ChryPan_T_36h_5	R5	AciComEntPse_ChryPan_T_36h	Full	Com	36h	179.5	10	20.4325	6.49305e+07
AciComEntPse_ChryPan_T_36h_6	R6	AciComEntPse_ChryPan_T_36h	Full	Com	36h	139.8	10	20.544	6.04508e+07
AciComEntPse_ChryPan_T_36h_1	R1	AciComEntPse_ChryPan_T_36h	Full	Ent	36h	187.4	10	20.0085	3.06908e+07
AciComEntPse_ChryPan_T_36h_2	R2	AciComEntPse_ChryPan_T_36h	Full	Ent	36h	112.8	10	19.6876	3.84107e+07
AciComEntPse_ChryPan_T_36h_3	R3	AciComEntPse_ChryPan_T_36h	Full	Ent	36h	134.6	10	19.9896	3.11007e+07
AciComEntPse_ChryPan_T_36h_4	R4	AciComEntPse_ChryPan_T_36h	Full	Ent	36h	133.9	10	20.8368	1.72012e+07
AciComEntPse_ChryPan_T_36h_5	R5	AciComEntPse_ChryPan_T_36h	Full	Ent	36h	179.5	10	20.9857	1.54999e+07
AciComEntPse_ChryPan_T_36h_6	R6	AciComEntPse_ChryPan_T_36h	Full	Ent	36h	139.8	10	20.6126	2.01197e+07
AciComEntPse_ChryPan_T_36h_1	R1	AciComEntPse_ChryPan_T_36h	Full	Community	36h	187.4	10		2.61931e+08
AciComEntPse_ChryPan_T_36h_2	R2	AciComEntPse_ChryPan_T_36h	Full	Community	36h	112.8	10		3.07559e+08
AciComEntPse_ChryPan_T_36h_3	R3	AciComEntPse_ChryPan_T_36h	Full	Community	36h	134.6	10		2.56013e+08
AciComEntPse_ChryPan_T_36h_4	R4	AciComEntPse_ChryPan_T_36h	Full	Community	36h	133.9	10		1.79718e+08
AciComEntPse_ChryPan_T_36h_5	R5	AciComEntPse_ChryPan_T_36h	Full	Community	36h	179.5	10		2.41525e+08
AciComEntPse_ChryPan_T_36h_6	R6	AciComEntPse_ChryPan_T_36h	Full	Community	36h	139.8	10		2.37102e+08
AciComEntPse_ChryPan_T_36h_1	R1	AciComEntPse_ChryPan_T_36h	Full	Pan	36h	187.4	10	20.3443	3.60327e+07
AciComEntPse_ChryPan_T_36h_2	R2	AciComEntPse_ChryPan_T_36h	Full	Pan	36h	112.8	10	19.8975	4.97722e+07
AciComEntPse_ChryPan_T_36h_3	R3	AciComEntPse_ChryPan_T_36h	Full	Pan	36h	134.6	10	20.3028	3.71298e+07
AciComEntPse_ChryPan_T_36h_4	R4	AciComEntPse_ChryPan_T_36h	Full	Pan	36h	133.9	10	20.3032	3.7118e+07
AciComEntPse_ChryPan_T_36h_5	R5	AciComEntPse_ChryPan_T_36h	Full	Pan	36h	179.5	10	20.2219	3.93653e+07
AciComEntPse_ChryPan_T_36h_6	R6	AciComEntPse_ChryPan_T_36h	Full	Pan	36h	139.8	10	19.6829	5.8124e+07
AciComEntPse_ChryPan_T_36h_1	R1	AciComEntPse_ChryPan_T_36h	Full	Pse	36h	187.4	10	19.7679	5.04251e+07
AciComEntPse_ChryPan_T_36h_2	R2	AciComEntPse_ChryPan_T_36h	Full	Pse	36h	112.8	10	19.7912	4.96718e+07
AciComEntPse_ChryPan_T_36h_3	R3	AciComEntPse_ChryPan_T_36h	Full	Pse	36h	134.6	10	20.0332	4.24807e+07
AciComEntPse_ChryPan_T_36h_4	R4	AciComEntPse_ChryPan_T_36h	Full	Pse	36h	133.9	10	20.6348	2.87954e+07
AciComEntPse_ChryPan_T_36h_5	R5	AciComEntPse_ChryPan_T_36h	Full	Pse	36h	179.5	10	20.0235	4.27475e+07
AciComEntPse_ChryPan_T_36h_6	R6	AciComEntPse_ChryPan_T_36h	Full	Pse	36h	139.8	10	19.9423	4.505e+07
ComEntPsePanChry_T_24h_1	R1	ComEntPsePanChry_T_24h	Rm Aci	Chr	24h	52.6	3	17.9581	4.35418e+07
ComEntPsePanChry_T_24h_2	R2	ComEntPsePanChry_T_24h	Rm Aci	Chr	24h	54.2	3	17.8466	4.69763e+07
ComEntPsePanChry_T_24h_3	R3	ComEntPsePanChry_T_24h	Rm Aci	Chr	24h	50.3	3	17.9439	4.39645e+07
ComEntPsePanChry_T_24h_4	R4	ComEntPsePanChry_T_24h	Rm Aci	Chr	24h	34.6	3	19.8265	1.22022e+07
ComEntPsePanChry_T_24h_5	R5	ComEntPsePanChry_T_24h	Rm Aci	Chr	24h	57.5	3	17.9416	4.40336e+07
ComEntPsePanChry_T_24h_6	R6	ComEntPsePanChry_T_24h	Rm Aci	Chr	24h	62.5	3	17.2727	6.94347e+07
ComEntPsePanChry_T_24h_1	R1	ComEntPsePanChry_T_24h	Rm Aci	Com	24h	52.6	3	20.5059	1.8584e+07
ComEntPsePanChry_T_24h_2	R2	ComEntPsePanChry_T_24h	Rm Aci	Com	24h	54.2	3	20.9319	1.41414e+07
ComEntPsePanChry_T_24h_3	R3	ComEntPsePanChry_T_24h	Rm Aci	Com	24h	50.3	3	20.6676	1.67534e+07
ComEntPsePanChry_T_24h_4	R4	ComEntPsePanChry_T_24h	Rm Aci	Com	24h	34.6	3	18.9247	5.12257e+07
ComEntPsePanChry_T_24h_5	R5	ComEntPsePanChry_T_24h	Rm Aci	Com	24h	57.5	3	18.8495	5.3758e+07
ComEntPsePanChry_T_24h_6	R6	ComEntPsePanChry_T_24h	Rm Aci	Com	24h	62.5	3	18.779	5.6243e+07
ComEntPsePanChry_T_24h_1	R1	ComEntPsePanChry_T_24h	Rm Aci	Ent	24h	52.6	3	18.8232	2.10869e+07
ComEntPsePanChry_T_24h_2	R2	ComEntPsePanChry_T_24h	Rm Aci	Ent	24h	54.2	3	18.9477	1.93285e+07
ComEntPsePanChry_T_24h_3	R3	ComEntPsePanChry_T_24h	Rm Aci	Ent	24h	50.3	3	18.8883	2.01476e+07
ComEntPsePanChry_T_24h_4	R4	ComEntPsePanChry_T_24h	Rm Aci	Ent	24h	34.6	3	19.8623	1.01985e+07
ComEntPsePanChry_T_24h_5	R5	ComEntPsePanChry_T_24h	Rm Aci	Ent	24h	57.5	3	19.6586	1.17594e+07
ComEntPsePanChry_T_24h_6	R6	ComEntPsePanChry_T_24h	Rm Aci	Ent	24h	62.5	3	18.9455	1.93584e+07
ComEntPsePanChry_T_24h_1	R1	ComEntPsePanChry_T_24h	Rm Aci	Community	24h	52.6	3		2.28265e+08
ComEntPsePanChry_T_24h_2	R2	ComEntPsePanChry_T_24h	Rm Aci	Community	24h	54.2	3		2.11794e+08
ComEntPsePanChry_T_24h_3	R3	ComEntPsePanChry_T_24h	Rm Aci	Community	24h	50.3	3		2.17754e+08
ComEntPsePanChry_T_24h_4	R4	ComEntPsePanChry_T_24h	Rm Aci	Community	24h	34.6	3		2.7808e+08
ComEntPsePanChry_T_24h_5	R5	ComEntPsePanChry_T_24h	Rm Aci	Community	24h	57.5	3		2.65401e+08
ComEntPsePanChry_T_24h_6	R6	ComEntPsePanChry_T_24h	Rm Aci	Community	24h	62.5	3		3.08433e+08
ComEntPsePanChry_T_24h_1	R1	ComEntPsePanChry_T_24h	Rm Aci	Pan	24h	52.6	3	16.887	1.31646e+08
ComEntPsePanChry_T_24h_2	R2	ComEntPsePanChry_T_24h	Rm Aci	Pan	24h	54.2	3	17.08	1.14503e+08
ComEntPsePanChry_T_24h_3	R3	ComEntPsePanChry_T_24h	Rm Aci	Pan	24h	50.3	3	17.0219	1.19407e+08
ComEntPsePanChry_T_24h_4	R4	ComEntPsePanChry_T_24h	Rm Aci	Pan	24h	34.6	3	16.5328	1.70066e+08
ComEntPsePanChry_T_24h_5	R5	ComEntPsePanChry_T_24h	Rm Aci	Pan	24h	57.5	3	16.9043	1.30007e+08
ComEntPsePanChry_T_24h_6	R6	ComEntPsePanChry_T_24h	Rm Aci	Pan	24h	62.5	3	16.8758	1.32712e+08
ComEntPsePanChry_T_24h_1	R1	ComEntPsePanChry_T_24h	Rm Aci	Pse	24h	52.6	3	19.9548	1.34061e+07
ComEntPsePanChry_T_24h_2	R2	ComEntPsePanChry_T_24h	Rm Aci	Pse	24h	54.2	3	19.6016	1.68447e+07
ComEntPsePanChry_T_24h_3	R3	ComEntPsePanChry_T_24h	Rm Aci	Pse	24h	50.3	3	19.5442	1.74814e+07
ComEntPsePanChry_T_24h_4	R4	ComEntPsePanChry_T_24h	Rm Aci	Pse	24h	34.6	3	18.4974	3.43882e+07
ComEntPsePanChry_T_24h_5	R5	ComEntPsePanChry_T_24h	Rm Aci	Pse	24h	57.5	3	18.9394	2.58426e+07
ComEntPsePanChry_T_24h_6	R6	ComEntPsePanChry_T_24h	Rm Aci	Pse	24h	62.5	3	18.6737	3.06844e+07
ComEntPsePanChry_T_36h_1	R1	ComEntPsePanChry_T_36h	Rm Aci	Chr	36h	156.8	10	18.977	7.25263e+07
ComEntPsePanChry_T_36h_2	R2	ComEntPsePanChry_T_36h	Rm Aci	Chr	36h	142.1	10	18.9441	7.41686e+07
ComEntPsePanChry_T_36h_3	R3	ComEntPsePanChry_T_36h	Rm Aci	Chr	36h	113.9	10	18.9984	7.14769e+07
ComEntPsePanChry_T_36h_4	R4	ComEntPsePanChry_T_36h	Rm Aci	Chr	36h	124.9	10	19.8429	4.02208e+07
ComEntPsePanChry_T_36h_5	R5	ComEntPsePanChry_T_36h	Rm Aci	Chr	36h	136.9	10	19.759	4.25849e+07
ComEntPsePanChry_T_36h_6	R6	ComEntPsePanChry_T_36h	Rm Aci	Chr	36h	176.8	10	19.9535	3.73024e+07
ComEntPsePanChry_T_36h_1	R1	ComEntPsePanChry_T_36h	Rm Aci	Com	36h	156.8	10	16.8296	6.54412e+08
ComEntPsePanChry_T_36h_2	R2	ComEntPsePanChry_T_36h	Rm Aci	Com	36h	142.1	10	16.6183	7.49361e+08
ComEntPsePanChry_T_36h_3	R3	ComEntPsePanChry_T_36h	Rm Aci	Com	36h	113.9	10	16.9364	6.11099e+08
ComEntPsePanChry_T_36h_4	R4	ComEntPsePanChry_T_36h	Rm Aci	Com	36h	124.9	10	17.9436	3.20347e+08
ComEntPsePanChry_T_36h_5	R5	ComEntPsePanChry_T_36h	Rm Aci	Com	36h	136.9	10	17.8576	3.385e+08
ComEntPsePanChry_T_36h_6	R6	ComEntPsePanChry_T_36h	Rm Aci	Com	36h	176.8	10	17.9296	3.23229e+08
ComEntPsePanChry_T_36h_1	R1	ComEntPsePanChry_T_36h	Rm Aci	Ent	36h	156.8	10	18.9408	6.47379e+07
ComEntPsePanChry_T_36h_2	R2	ComEntPsePanChry_T_36h	Rm Aci	Ent	36h	142.1	10	18.8941	6.68905e+07
ComEntPsePanChry_T_36h_3	R3	ComEntPsePanChry_T_36h	Rm Aci	Ent	36h	113.9	10	18.914	6.59633e+07
ComEntPsePanChry_T_36h_4	R4	ComEntPsePanChry_T_36h	Rm Aci	Ent	36h	124.9	10	18.9426	6.46595e+07
ComEntPsePanChry_T_36h_5	R5	ComEntPsePanChry_T_36h	Rm Aci	Ent	36h	136.9	10	18.9447	6.45634e+07
ComEntPsePanChry_T_36h_6	R6	ComEntPsePanChry_T_36h	Rm Aci	Ent	36h	176.8	10	18.9509	6.42826e+07
ComEntPsePanChry_T_36h_1	R1	ComEntPsePanChry_T_36h	Rm Aci	Community	36h	156.8	10		1.07225e+09
ComEntPsePanChry_T_36h_2	R2	ComEntPsePanChry_T_36h	Rm Aci	Community	36h	142.1	10		1.16198e+09
ComEntPsePanChry_T_36h_3	R3	ComEntPsePanChry_T_36h	Rm Aci	Community	36h	113.9	10		1.02514e+09
ComEntPsePanChry_T_36h_4	R4	ComEntPsePanChry_T_36h	Rm Aci	Community	36h	124.9	10		7.25706e+08
ComEntPsePanChry_T_36h_5	R5	ComEntPsePanChry_T_36h	Rm Aci	Community	36h	136.9	10		7.5748e+08
ComEntPsePanChry_T_36h_6	R6	ComEntPsePanChry_T_36h	Rm Aci	Community	36h	176.8	10		7.27141e+08
ComEntPsePanChry_T_36h_1	R1	ComEntPsePanChry_T_36h	Rm Aci	Pan	36h	156.8	10	18.8854	1.0346e+08
ComEntPsePanChry_T_36h_2	R2	ComEntPsePanChry_T_36h	Rm Aci	Pan	36h	142.1	10	18.826	1.08006e+08
ComEntPsePanChry_T_36h_3	R3	ComEntPsePanChry_T_36h	Rm Aci	Pan	36h	113.9	10	18.8469	1.06382e+08
ComEntPsePanChry_T_36h_4	R4	ComEntPsePanChry_T_36h	Rm Aci	Pan	36h	124.9	10	17.823	2.23033e+08
ComEntPsePanChry_T_36h_5	R5	ComEntPsePanChry_T_36h	Rm Aci	Pan	36h	136.9	10	17.8025	2.26363e+08
ComEntPsePanChry_T_36h_6	R6	ComEntPsePanChry_T_36h	Rm Aci	Pan	36h	176.8	10	17.8798	2.14071e+08
ComEntPsePanChry_T_36h_1	R1	ComEntPsePanChry_T_36h	Rm Aci	Pse	36h	156.8	10	17.8242	1.77112e+08
ComEntPsePanChry_T_36h_2	R2	ComEntPsePanChry_T_36h	Rm Aci	Pse	36h	142.1	10	17.9474	1.63552e+08
ComEntPsePanChry_T_36h_3	R3	ComEntPsePanChry_T_36h	Rm Aci	Pse	36h	113.9	10	17.8856	1.70217e+08
ComEntPsePanChry_T_36h_4	R4	ComEntPsePanChry_T_36h	Rm Aci	Pse	36h	124.9	10	19.1041	7.74446e+07
ComEntPsePanChry_T_36h_5	R5	ComEntPsePanChry_T_36h	Rm Aci	Pse	36h	136.9	10	18.9515	8.54696e+07
ComEntPsePanChry_T_36h_6	R6	ComEntPsePanChry_T_36h	Rm Aci	Pse	36h	176.8	10	18.9019	8.82557e+07
ComEntPsePanChry_T_24h_1	R1	ComEntPsePanChry_T_24h	Rm Chr	Aci	24h	235.7	20	18.0233	1.0249e+08
ComEntPsePanChry_T_24h_2	R2	ComEntPsePanChry_T_24h	Rm Chr	Aci	24h	257.6	20	17.865	1.13904e+08
ComEntPsePanChry_T_24h_3	R3	ComEntPsePanChry_T_24h	Rm Chr	Aci	24h	267.9	20	17.7874	1.19958e+08
ComEntPsePanChry_T_24h_4	R4	ComEntPsePanChry_T_24h	Rm Chr	Aci	24h	234.7	20	15.9497	4.08703e+08
ComEntPsePanChry_T_24h_5	R5	ComEntPsePanChry_T_24h	Rm Chr	Aci	24h	221.4	20	15.4173	5.82964e+08
ComEntPsePanChry_T_24h_6	R6	ComEntPsePanChry_T_24h	Rm Chr	Aci	24h	220.8	20	15.8694	4.3119e+08
ComEntPsePanChry_T_24h_1	R1	ComEntPsePanChry_T_24h	Rm Chr	Com	24h	235.7	20	20.9686	9.20821e+07
ComEntPsePanChry_T_24h_2	R2	ComEntPsePanChry_T_24h	Rm Chr	Com	24h	257.6	20	21.0963	8.48413e+07
ComEntPsePanChry_T_24h_3	R3	ComEntPsePanChry_T_24h	Rm Chr	Com	24h	267.9	20	20.8895	9.68703e+07
ComEntPsePanChry_T_24h_4	R4	ComEntPsePanChry_T_24h	Rm Chr	Com	24h	234.7	20	20.9453	9.3469e+07
ComEntPsePanChry_T_24h_5	R5	ComEntPsePanChry_T_24h	Rm Chr	Com	24h	221.4	20	20.2023	1.50519e+08
ComEntPsePanChry_T_24h_6	R6	ComEntPsePanChry_T_24h	Rm Chr	Com	24h	220.8	20	19.9628	1.75501e+08
ComEntPsePanChry_T_24h_1	R1	ComEntPsePanChry_T_24h	Rm Chr	Ent	24h	235.7	20	19.0682	1.18451e+08
ComEntPsePanChry_T_24h_2	R2	ComEntPsePanChry_T_24h	Rm Chr	Ent	24h	257.6	20	19.0593	1.19188e+08
ComEntPsePanChry_T_24h_3	R3	ComEntPsePanChry_T_24h	Rm Chr	Ent	24h	267.9	20	17.0824	4.74693e+08
ComEntPsePanChry_T_24h_4	R4	ComEntPsePanChry_T_24h	Rm Chr	Ent	24h	234.7	20	16.6681	6.34162e+08
ComEntPsePanChry_T_24h_5	R5	ComEntPsePanChry_T_24h	Rm Chr	Ent	24h	221.4	20	16.5791	6.74859e+08
ComEntPsePanChry_T_24h_6	R6	ComEntPsePanChry_T_24h	Rm Chr	Ent	24h	220.8	20	19.0088	1.23467e+08
ComEntPsePanChry_T_24h_1	R1	ComEntPsePanChry_T_24h	Rm Chr	Community	24h	235.7	20		3.36335e+08
ComEntPsePanChry_T_24h_2	R2	ComEntPsePanChry_T_24h	Rm Chr	Community	24h	257.6	20		3.54401e+08
ComEntPsePanChry_T_24h_3	R3	ComEntPsePanChry_T_24h	Rm Chr	Community	24h	267.9	20		7.71705e+08
ComEntPsePanChry_T_24h_4	R4	ComEntPsePanChry_T_24h	Rm Chr	Community	24h	234.7	20		1.2289e+09
ComEntPsePanChry_T_24h_5	R5	ComEntPsePanChry_T_24h	Rm Chr	Community	24h	221.4	20		1.49287e+09
ComEntPsePanChry_T_24h_6	R6	ComEntPsePanChry_T_24h	Rm Chr	Community	24h	220.8	20		8.06842e+08
ComEntPsePanChry_T_24h_1	R1	ComEntPsePanChry_T_24h	Rm Chr	Pan	24h	235.7	20	22.8618	1.1674e+07
ComEntPsePanChry_T_24h_2	R2	ComEntPsePanChry_T_24h	Rm Chr	Pan	24h	257.6	20	22.8189	1.20417e+07
ComEntPsePanChry_T_24h_3	R3	ComEntPsePanChry_T_24h	Rm Chr	Pan	24h	267.9	20	20.8955	4.83775e+07
ComEntPsePanChry_T_24h_4	R4	ComEntPsePanChry_T_24h	Rm Chr	Pan	24h	234.7	20	20.6551	5.756e+07
ComEntPsePanChry_T_24h_5	R5	ComEntPsePanChry_T_24h	Rm Chr	Pan	24h	221.4	20	20.6292	5.86479e+07
ComEntPsePanChry_T_24h_6	R6	ComEntPsePanChry_T_24h	Rm Chr	Pan	24h	220.8	20	20.7812	5.25455e+07
ComEntPsePanChry_T_24h_1	R1	ComEntPsePanChry_T_24h	Rm Chr	Pse	24h	235.7	20	23.1088	1.16381e+07
ComEntPsePanChry_T_24h_2	R2	ComEntPsePanChry_T_24h	Rm Chr	Pse	24h	257.6	20	21.9618	2.44255e+07
ComEntPsePanChry_T_24h_3	R3	ComEntPsePanChry_T_24h	Rm Chr	Pse	24h	267.9	20	21.5533	3.18059e+07
ComEntPsePanChry_T_24h_4	R4	ComEntPsePanChry_T_24h	Rm Chr	Pse	24h	234.7	20	21.405	3.50057e+07
ComEntPsePanChry_T_24h_5	R5	ComEntPsePanChry_T_24h	Rm Chr	Pse	24h	221.4	20	21.8722	2.58817e+07
ComEntPsePanChry_T_24h_6	R6	ComEntPsePanChry_T_24h	Rm Chr	Pse	24h	220.8	20	21.9801	2.41383e+07
ComEntPsePanChry_T_36h_1	R1	ComEntPsePanChry_T_36h	Rm Chr	Aci	36h	302.7	20	16.8445	2.25005e+08
ComEntPsePanChry_T_36h_2	R2	ComEntPsePanChry_T_36h	Rm Chr	Aci	36h	279.3	20	16.9636	2.07818e+08
ComEntPsePanChry_T_36h_3	R3	ComEntPsePanChry_T_36h	Rm Chr	Aci	36h	265.4	20	16.9538	2.09179e+08
ComEntPsePanChry_T_36h_4	R4	ComEntPsePanChry_T_36h	Rm Chr	Aci	36h	278.8	20	17.1465	1.83948e+08
ComEntPsePanChry_T_36h_5	R5	ComEntPsePanChry_T_36h	Rm Chr	Aci	36h	265	20	16.9888	2.04351e+08
ComEntPsePanChry_T_36h_6	R6	ComEntPsePanChry_T_36h	Rm Chr	Aci	36h	223.5	20	17.0975	1.90059e+08
ComEntPsePanChry_T_36h_1	R1	ComEntPsePanChry_T_36h	Rm Chr	Com	36h	302.7	20	18.8182	3.65641e+08
ComEntPsePanChry_T_36h_2	R2	ComEntPsePanChry_T_36h	Rm Chr	Com	36h	279.3	20	18.9372	3.38785e+08
ComEntPsePanChry_T_36h_3	R3	ComEntPsePanChry_T_36h	Rm Chr	Com	36h	265.4	20	19.1349	2.98434e+08
ComEntPsePanChry_T_36h_4	R4	ComEntPsePanChry_T_36h	Rm Chr	Com	36h	278.8	20	20.8996	9.62455e+07
ComEntPsePanChry_T_36h_5	R5	ComEntPsePanChry_T_36h	Rm Chr	Com	36h	265	20	20.8915	9.6748e+07
ComEntPsePanChry_T_36h_6	R6	ComEntPsePanChry_T_36h	Rm Chr	Com	36h	223.5	20	19.8924	1.83614e+08
ComEntPsePanChry_T_36h_1	R1	ComEntPsePanChry_T_36h	Rm Chr	Ent	36h	302.7	20	18.6599	1.57575e+08
ComEntPsePanChry_T_36h_2	R2	ComEntPsePanChry_T_36h	Rm Chr	Ent	36h	279.3	20	18.8723	1.3583e+08
ComEntPsePanChry_T_36h_3	R3	ComEntPsePanChry_T_36h	Rm Chr	Ent	36h	265.4	20	19.0788	1.17575e+08
ComEntPsePanChry_T_36h_4	R4	ComEntPsePanChry_T_36h	Rm Chr	Ent	36h	278.8	20	19.0729	1.18057e+08
ComEntPsePanChry_T_36h_5	R5	ComEntPsePanChry_T_36h	Rm Chr	Ent	36h	265	20	19.8579	6.81986e+07
ComEntPsePanChry_T_36h_6	R6	ComEntPsePanChry_T_36h	Rm Chr	Ent	36h	223.5	20	19.9954	6.19489e+07
ComEntPsePanChry_T_36h_1	R1	ComEntPsePanChry_T_36h	Rm Chr	Community	36h	302.7	20		8.10821e+08
ComEntPsePanChry_T_36h_2	R2	ComEntPsePanChry_T_36h	Rm Chr	Community	36h	279.3	20		7.14189e+08
ComEntPsePanChry_T_36h_3	R3	ComEntPsePanChry_T_36h	Rm Chr	Community	36h	265.4	20		6.5887e+08
ComEntPsePanChry_T_36h_4	R4	ComEntPsePanChry_T_36h	Rm Chr	Community	36h	278.8	20		4.25709e+08
ComEntPsePanChry_T_36h_5	R5	ComEntPsePanChry_T_36h	Rm Chr	Community	36h	265	20		4.29327e+08
ComEntPsePanChry_T_36h_6	R6	ComEntPsePanChry_T_36h	Rm Chr	Community	36h	223.5	20		4.88623e+08
ComEntPsePanChry_T_36h_1	R1	ComEntPsePanChry_T_36h	Rm Chr	Pan	36h	302.7	20	20.6888	5.61762e+07
ComEntPsePanChry_T_36h_2	R2	ComEntPsePanChry_T_36h	Rm Chr	Pan	36h	279.3	20	21.9042	2.33299e+07
ComEntPsePanChry_T_36h_3	R3	ComEntPsePanChry_T_36h	Rm Chr	Pan	36h	265.4	20	21.8523	2.42219e+07
ComEntPsePanChry_T_36h_4	R4	ComEntPsePanChry_T_36h	Rm Chr	Pan	36h	278.8	20	21.8998	2.34034e+07
ComEntPsePanChry_T_36h_5	R5	ComEntPsePanChry_T_36h	Rm Chr	Pan	36h	265	20	20.6822	5.64429e+07
ComEntPsePanChry_T_36h_6	R6	ComEntPsePanChry_T_36h	Rm Chr	Pan	36h	223.5	20	20.8688	4.93193e+07
ComEntPsePanChry_T_36h_1	R1	ComEntPsePanChry_T_36h	Rm Chr	Pse	36h	302.7	20	24.0285	6.42302e+06
ComEntPsePanChry_T_36h_2	R2	ComEntPsePanChry_T_36h	Rm Chr	Pse	36h	279.3	20	23.6085	8.42605e+06
ComEntPsePanChry_T_36h_3	R3	ComEntPsePanChry_T_36h	Rm Chr	Pse	36h	265.4	20	23.4294	9.46032e+06
ComEntPsePanChry_T_36h_4	R4	ComEntPsePanChry_T_36h	Rm Chr	Pse	36h	278.8	20	24.7402	4.05466e+06
ComEntPsePanChry_T_36h_5	R5	ComEntPsePanChry_T_36h	Rm Chr	Pse	36h	265	20	24.93	3.58649e+06
ComEntPsePanChry_T_36h_6	R6	ComEntPsePanChry_T_36h	Rm Chr	Pse	36h	223.5	20	24.8892	3.68231e+06
AciEntPsePanChry_T_24h_1	R1	AciEntPsePanChry_T_24h	Rm Com	Aci	24h	19.8	1	18.9282	2.8022e+06
AciEntPsePanChry_T_24h_2	R2	AciEntPsePanChry_T_24h	Rm Com	Aci	24h	11.2	1	17.6995	6.35998e+06
AciEntPsePanChry_T_24h_3	R3	AciEntPsePanChry_T_24h	Rm Com	Aci	24h	16.8	1	17.5976	6.80731e+06
AciEntPsePanChry_T_24h_4	R4	AciEntPsePanChry_T_24h	Rm Com	Aci	24h	14.3	1	17.5953	6.81758e+06
AciEntPsePanChry_T_24h_5	R5	AciEntPsePanChry_T_24h	Rm Com	Aci	24h	14.9	1	17.9257	5.46919e+06
AciEntPsePanChry_T_24h_6	R6	AciEntPsePanChry_T_24h	Rm Com	Aci	24h	15.2	1	17.6305	6.65972e+06
AciEntPsePanChry_T_24h_1	R1	AciEntPsePanChry_T_24h	Rm Com	Chr	24h	19.8	1	16.9417	2.89968e+07
AciEntPsePanChry_T_24h_2	R2	AciEntPsePanChry_T_24h	Rm Com	Chr	24h	11.2	1	16.6895	3.44282e+07
AciEntPsePanChry_T_24h_3	R3	AciEntPsePanChry_T_24h	Rm Com	Chr	24h	16.8	1	16.8339	3.12051e+07
AciEntPsePanChry_T_24h_4	R4	AciEntPsePanChry_T_24h	Rm Com	Chr	24h	14.3	1	16.9391	2.90484e+07
AciEntPsePanChry_T_24h_5	R5	AciEntPsePanChry_T_24h	Rm Com	Chr	24h	14.9	1	16.8039	3.18493e+07
AciEntPsePanChry_T_24h_6	R6	AciEntPsePanChry_T_24h	Rm Com	Chr	24h	15.2	1	16.8502	3.08601e+07
AciEntPsePanChry_T_24h_1	R1	AciEntPsePanChry_T_24h	Rm Com	Ent	24h	19.8	1	17.8607	1.37746e+07
AciEntPsePanChry_T_24h_2	R2	AciEntPsePanChry_T_24h	Rm Com	Ent	24h	11.2	1	17.9798	1.26748e+07
AciEntPsePanChry_T_24h_3	R3	AciEntPsePanChry_T_24h	Rm Com	Ent	24h	16.8	1	17.9725	1.27394e+07
AciEntPsePanChry_T_24h_4	R4	AciEntPsePanChry_T_24h	Rm Com	Ent	24h	14.3	1	17.698	1.54341e+07
AciEntPsePanChry_T_24h_5	R5	AciEntPsePanChry_T_24h	Rm Com	Ent	24h	14.9	1	17.7651	1.47272e+07
AciEntPsePanChry_T_24h_6	R6	AciEntPsePanChry_T_24h	Rm Com	Ent	24h	15.2	1	17.9476	1.29632e+07
AciEntPsePanChry_T_24h_1	R1	AciEntPsePanChry_T_24h	Rm Com	Community	24h	19.8	1		1.22648e+08
AciEntPsePanChry_T_24h_2	R2	AciEntPsePanChry_T_24h	Rm Com	Community	24h	11.2	1		1.35342e+08
AciEntPsePanChry_T_24h_3	R3	AciEntPsePanChry_T_24h	Rm Com	Community	24h	16.8	1		1.22632e+08
AciEntPsePanChry_T_24h_4	R4	AciEntPsePanChry_T_24h	Rm Com	Community	24h	14.3	1		1.2535e+08
AciEntPsePanChry_T_24h_5	R5	AciEntPsePanChry_T_24h	Rm Com	Community	24h	14.9	1		1.19746e+08
AciEntPsePanChry_T_24h_6	R6	AciEntPsePanChry_T_24h	Rm Com	Community	24h	15.2	1		1.02506e+08
AciEntPsePanChry_T_24h_1	R1	AciEntPsePanChry_T_24h	Rm Com	Pan	24h	19.8	1	16.2705	6.85264e+07
AciEntPsePanChry_T_24h_2	R2	AciEntPsePanChry_T_24h	Rm Com	Pan	24h	11.2	1	16.1807	7.31248e+07
AciEntPsePanChry_T_24h_3	R3	AciEntPsePanChry_T_24h	Rm Com	Pan	24h	16.8	1	16.3322	6.55391e+07
AciEntPsePanChry_T_24h_4	R4	AciEntPsePanChry_T_24h	Rm Com	Pan	24h	14.3	1	16.3097	6.66107e+07
AciEntPsePanChry_T_24h_5	R5	AciEntPsePanChry_T_24h	Rm Com	Pan	24h	14.9	1	16.4747	5.91225e+07
AciEntPsePanChry_T_24h_6	R6	AciEntPsePanChry_T_24h	Rm Com	Pan	24h	15.2	1	16.881	4.40722e+07
AciEntPsePanChry_T_24h_1	R1	AciEntPsePanChry_T_24h	Rm Com	Pse	24h	19.8	1	18.9514	8.54776e+06
AciEntPsePanChry_T_24h_2	R2	AciEntPsePanChry_T_24h	Rm Com	Pse	24h	11.2	1	18.9144	8.75461e+06
AciEntPsePanChry_T_24h_3	R3	AciEntPsePanChry_T_24h	Rm Com	Pse	24h	16.8	1	19.4135	6.34063e+06
AciEntPsePanChry_T_24h_4	R4	AciEntPsePanChry_T_24h	Rm Com	Pse	24h	14.3	1	19.1662	7.43972e+06
AciEntPsePanChry_T_24h_5	R5	AciEntPsePanChry_T_24h	Rm Com	Pse	24h	14.9	1	18.946	8.57748e+06
AciEntPsePanChry_T_24h_6	R6	AciEntPsePanChry_T_24h	Rm Com	Pse	24h	15.2	1	19.0634	7.95041e+06
AciEntPsePanChry_T_36h_1	R1	AciEntPsePanChry_T_36h	Rm Com	Aci	36h	48.8	3	18.7813	9.27213e+06
AciEntPsePanChry_T_36h_2	R2	AciEntPsePanChry_T_36h	Rm Com	Aci	36h	51.2	3	18.8912	8.61661e+06
AciEntPsePanChry_T_36h_3	R3	AciEntPsePanChry_T_36h	Rm Com	Aci	36h	40.3	3	18.9268	8.4142e+06
AciEntPsePanChry_T_36h_4	R4	AciEntPsePanChry_T_36h	Rm Com	Aci	36h	44.6	3	18.9327	8.3816e+06
AciEntPsePanChry_T_36h_5	R5	AciEntPsePanChry_T_36h	Rm Com	Aci	36h	55.9	3	18.682	9.90738e+06
AciEntPsePanChry_T_36h_6	R6	AciEntPsePanChry_T_36h	Rm Com	Aci	36h	57.2	3	18.9315	8.38792e+06
AciEntPsePanChry_T_36h_1	R1	AciEntPsePanChry_T_36h	Rm Com	Chr	36h	48.8	3	17.938	4.41424e+07
AciEntPsePanChry_T_36h_2	R2	AciEntPsePanChry_T_36h	Rm Com	Chr	36h	51.2	3	17.9098	4.4997e+07
AciEntPsePanChry_T_36h_3	R3	AciEntPsePanChry_T_36h	Rm Com	Chr	36h	40.3	3	17.9697	4.31985e+07
AciEntPsePanChry_T_36h_4	R4	AciEntPsePanChry_T_36h	Rm Com	Chr	36h	44.6	3	17.8661	4.63565e+07
AciEntPsePanChry_T_36h_5	R5	AciEntPsePanChry_T_36h	Rm Com	Chr	36h	55.9	3	17.9421	4.40182e+07
AciEntPsePanChry_T_36h_6	R6	AciEntPsePanChry_T_36h	Rm Com	Chr	36h	57.2	3	17.9673	4.3269e+07
AciEntPsePanChry_T_36h_1	R1	AciEntPsePanChry_T_36h	Rm Com	Ent	36h	48.8	3	18.9504	1.92918e+07
AciEntPsePanChry_T_36h_2	R2	AciEntPsePanChry_T_36h	Rm Com	Ent	36h	51.2	3	18.832	2.09568e+07
AciEntPsePanChry_T_36h_3	R3	AciEntPsePanChry_T_36h	Rm Com	Ent	36h	40.3	3	18.946	1.93512e+07
AciEntPsePanChry_T_36h_4	R4	AciEntPsePanChry_T_36h	Rm Com	Ent	36h	44.6	3	19.7811	1.07943e+07
AciEntPsePanChry_T_36h_5	R5	AciEntPsePanChry_T_36h	Rm Com	Ent	36h	55.9	3	19.9581	9.53752e+06
AciEntPsePanChry_T_36h_6	R6	AciEntPsePanChry_T_36h	Rm Com	Ent	36h	57.2	3	19.951	9.58521e+06
AciEntPsePanChry_T_36h_1	R1	AciEntPsePanChry_T_36h	Rm Com	Community	36h	48.8	3		1.37632e+08
AciEntPsePanChry_T_36h_2	R2	AciEntPsePanChry_T_36h	Rm Com	Community	36h	51.2	3		1.43776e+08
AciEntPsePanChry_T_36h_3	R3	AciEntPsePanChry_T_36h	Rm Com	Community	36h	40.3	3		1.27965e+08
AciEntPsePanChry_T_36h_4	R4	AciEntPsePanChry_T_36h	Rm Com	Community	36h	44.6	3		1.1407e+08
AciEntPsePanChry_T_36h_5	R5	AciEntPsePanChry_T_36h	Rm Com	Community	36h	55.9	3		1.17439e+08
AciEntPsePanChry_T_36h_6	R6	AciEntPsePanChry_T_36h	Rm Com	Community	36h	57.2	3		1.19514e+08
AciEntPsePanChry_T_36h_1	R1	AciEntPsePanChry_T_36h	Rm Com	Pan	36h	48.8	3	18.6248	3.74752e+07
AciEntPsePanChry_T_36h_2	R2	AciEntPsePanChry_T_36h	Rm Com	Pan	36h	51.2	3	18.5632	3.9181e+07
AciEntPsePanChry_T_36h_3	R3	AciEntPsePanChry_T_36h	Rm Com	Pan	36h	40.3	3	18.8745	3.12844e+07
AciEntPsePanChry_T_36h_4	R4	AciEntPsePanChry_T_36h	Rm Com	Pan	36h	44.6	3	18.7962	3.31076e+07
AciEntPsePanChry_T_36h_5	R5	AciEntPsePanChry_T_36h	Rm Com	Pan	36h	55.9	3	18.5131	4.06251e+07
AciEntPsePanChry_T_36h_6	R6	AciEntPsePanChry_T_36h	Rm Com	Pan	36h	57.2	3	18.407	4.3867e+07
AciEntPsePanChry_T_36h_1	R1	AciEntPsePanChry_T_36h	Rm Com	Pse	36h	48.8	3	18.846	2.74508e+07
AciEntPsePanChry_T_36h_2	R2	AciEntPsePanChry_T_36h	Rm Com	Pse	36h	51.2	3	18.7073	3.0025e+07
AciEntPsePanChry_T_36h_3	R3	AciEntPsePanChry_T_36h	Rm Com	Pse	36h	40.3	3	18.947	2.57165e+07
AciEntPsePanChry_T_36h_4	R4	AciEntPsePanChry_T_36h	Rm Com	Pse	36h	44.6	3	19.7373	1.54303e+07
AciEntPsePanChry_T_36h_5	R5	AciEntPsePanChry_T_36h	Rm Com	Pse	36h	55.9	3	19.9612	1.33511e+07
AciEntPsePanChry_T_36h_6	R6	AciEntPsePanChry_T_36h	Rm Com	Pse	36h	57.2	3	19.8437	1.44045e+07
AciComPsePanChry_T_24h_1	R1	AciComPsePanChry_T_24h	Rm Ent	Aci	24h	32.5	2	18.9683	5.45665e+06
AciComPsePanChry_T_24h_2	R2	AciComPsePanChry_T_24h	Rm Ent	Aci	24h	31.9	2	18.9403	5.55939e+06
AciComPsePanChry_T_24h_3	R3	AciComPsePanChry_T_24h	Rm Ent	Aci	24h	29.8	2	18.935	5.57918e+06
AciComPsePanChry_T_24h_4	R4	AciComPsePanChry_T_24h	Rm Ent	Aci	24h	33.6	2	18.9594	5.489e+06
AciComPsePanChry_T_24h_5	R5	AciComPsePanChry_T_24h	Rm Ent	Aci	24h	37.8	2	18.958	5.49413e+06
AciComPsePanChry_T_24h_6	R6	AciComPsePanChry_T_24h	Rm Ent	Aci	24h	28.2	2	18.9303	5.59639e+06
AciComPsePanChry_T_24h_1	R1	AciComPsePanChry_T_24h	Rm Ent	Chr	24h	32.5	2	17.9472	2.92439e+07
AciComPsePanChry_T_24h_2	R2	AciComPsePanChry_T_24h	Rm Ent	Chr	24h	31.9	2	17.7665	3.30738e+07
AciComPsePanChry_T_24h_3	R3	AciComPsePanChry_T_24h	Rm Ent	Chr	24h	29.8	2	17.8841	3.05289e+07
AciComPsePanChry_T_24h_4	R4	AciComPsePanChry_T_24h	Rm Ent	Chr	24h	33.6	2	17.9117	2.99606e+07
AciComPsePanChry_T_24h_5	R5	AciComPsePanChry_T_24h	Rm Ent	Chr	24h	37.8	2	17.8886	3.04354e+07
AciComPsePanChry_T_24h_6	R6	AciComPsePanChry_T_24h	Rm Ent	Chr	24h	28.2	2	17.941	2.93685e+07
AciComPsePanChry_T_24h_1	R1	AciComPsePanChry_T_24h	Rm Ent	Com	24h	32.5	2	21.6859	5.81303e+06
AciComPsePanChry_T_24h_2	R2	AciComPsePanChry_T_24h	Rm Ent	Com	24h	31.9	2	21.7584	5.54895e+06
AciComPsePanChry_T_24h_3	R3	AciComPsePanChry_T_24h	Rm Ent	Com	24h	29.8	2	21.9316	4.96556e+06
AciComPsePanChry_T_24h_4	R4	AciComPsePanChry_T_24h	Rm Ent	Com	24h	33.6	2	22.6886	3.05595e+06
AciComPsePanChry_T_24h_5	R5	AciComPsePanChry_T_24h	Rm Ent	Com	24h	37.8	2	22.9152	2.64271e+06
AciComPsePanChry_T_24h_6	R6	AciComPsePanChry_T_24h	Rm Ent	Com	24h	28.2	2	22.8526	2.75101e+06
AciComPsePanChry_T_24h_1	R1	AciComPsePanChry_T_24h	Rm Ent	Community	24h	32.5	2		3.97759e+08
AciComPsePanChry_T_24h_2	R2	AciComPsePanChry_T_24h	Rm Ent	Community	24h	31.9	2		3.84219e+08
AciComPsePanChry_T_24h_3	R3	AciComPsePanChry_T_24h	Rm Ent	Community	24h	29.8	2		4.1626e+08
AciComPsePanChry_T_24h_4	R4	AciComPsePanChry_T_24h	Rm Ent	Community	24h	33.6	2		2.21994e+08
AciComPsePanChry_T_24h_5	R5	AciComPsePanChry_T_24h	Rm Ent	Community	24h	37.8	2		2.28772e+08
AciComPsePanChry_T_24h_6	R6	AciComPsePanChry_T_24h	Rm Ent	Community	24h	28.2	2		2.30237e+08
AciComPsePanChry_T_24h_1	R1	AciComPsePanChry_T_24h	Rm Ent	Pan	24h	32.5	2	14.965	3.52225e+08
AciComPsePanChry_T_24h_2	R2	AciComPsePanChry_T_24h	Rm Ent	Pan	24h	31.9	2	15.0369	3.34388e+08
AciComPsePanChry_T_24h_3	R3	AciComPsePanChry_T_24h	Rm Ent	Pan	24h	29.8	2	14.895	3.70515e+08
AciComPsePanChry_T_24h_4	R4	AciComPsePanChry_T_24h	Rm Ent	Pan	24h	33.6	2	15.9367	1.74468e+08
AciComPsePanChry_T_24h_5	R5	AciComPsePanChry_T_24h	Rm Ent	Pan	24h	37.8	2	15.8837	1.81275e+08
AciComPsePanChry_T_24h_6	R6	AciComPsePanChry_T_24h	Rm Ent	Pan	24h	28.2	2	15.8683	1.83311e+08
AciComPsePanChry_T_24h_1	R1	AciComPsePanChry_T_24h	Rm Ent	Pse	24h	32.5	2	20.847	5.02081e+06
AciComPsePanChry_T_24h_2	R2	AciComPsePanChry_T_24h	Rm Ent	Pse	24h	31.9	2	20.6646	5.64895e+06
AciComPsePanChry_T_24h_3	R3	AciComPsePanChry_T_24h	Rm Ent	Pse	24h	29.8	2	20.9585	4.67161e+06
AciComPsePanChry_T_24h_4	R4	AciComPsePanChry_T_24h	Rm Ent	Pse	24h	33.6	2	19.9406	9.02013e+06
AciComPsePanChry_T_24h_5	R5	AciComPsePanChry_T_24h	Rm Ent	Pse	24h	37.8	2	19.957	8.92466e+06
AciComPsePanChry_T_24h_6	R6	AciComPsePanChry_T_24h	Rm Ent	Pse	24h	28.2	2	19.9083	9.21006e+06
AciComPsePanChry_T_36h_1	R1	AciComPsePanChry_T_36h	Rm Ent	Aci	36h	54.2	3	17.9278	1.63851e+07
AciComPsePanChry_T_36h_2	R2	AciComPsePanChry_T_36h	Rm Ent	Aci	36h	55.1	3	17.8385	1.73907e+07
AciComPsePanChry_T_36h_3	R3	AciComPsePanChry_T_36h	Rm Ent	Aci	36h	41.3	3	17.9091	1.65904e+07
AciComPsePanChry_T_36h_4	R4	AciComPsePanChry_T_36h	Rm Ent	Aci	36h	50.3	3	17.9316	1.63428e+07
AciComPsePanChry_T_36h_5	R5	AciComPsePanChry_T_36h	Rm Ent	Aci	36h	59.4	3	17.6289	2.00002e+07
AciComPsePanChry_T_36h_6	R6	AciComPsePanChry_T_36h	Rm Ent	Aci	36h	52.8	3	17.9118	1.65604e+07
AciComPsePanChry_T_36h_1	R1	AciComPsePanChry_T_36h	Rm Ent	Chr	36h	54.2	3	17.9472	4.38676e+07
AciComPsePanChry_T_36h_2	R2	AciComPsePanChry_T_36h	Rm Ent	Chr	36h	55.1	3	17.8732	4.61337e+07
AciComPsePanChry_T_36h_3	R3	AciComPsePanChry_T_36h	Rm Ent	Chr	36h	41.3	3	17.6335	5.43115e+07
AciComPsePanChry_T_36h_4	R4	AciComPsePanChry_T_36h	Rm Ent	Chr	36h	50.3	3	18.956	2.2072e+07
AciComPsePanChry_T_36h_5	R5	AciComPsePanChry_T_36h	Rm Ent	Chr	36h	59.4	3	18.9496	2.21677e+07
AciComPsePanChry_T_36h_6	R6	AciComPsePanChry_T_36h	Rm Ent	Chr	36h	52.8	3	18.9445	2.22452e+07
AciComPsePanChry_T_36h_1	R1	AciComPsePanChry_T_36h	Rm Ent	Com	36h	54.2	3	17.8999	9.88344e+07
AciComPsePanChry_T_36h_2	R2	AciComPsePanChry_T_36h	Rm Ent	Com	36h	55.1	3	17.9633	9.48974e+07
AciComPsePanChry_T_36h_3	R3	AciComPsePanChry_T_36h	Rm Ent	Com	36h	41.3	3	17.9302	9.69294e+07
AciComPsePanChry_T_36h_4	R4	AciComPsePanChry_T_36h	Rm Ent	Com	36h	50.3	3	17.4624	1.30838e+08
AciComPsePanChry_T_36h_5	R5	AciComPsePanChry_T_36h	Rm Ent	Com	36h	59.4	3	17.1671	1.5812e+08
AciComPsePanChry_T_36h_6	R6	AciComPsePanChry_T_36h	Rm Ent	Com	36h	52.8	3	17.9352	9.66187e+07
AciComPsePanChry_T_36h_1	R1	AciComPsePanChry_T_36h	Rm Ent	Community	36h	54.2	3		4.29509e+08
AciComPsePanChry_T_36h_2	R2	AciComPsePanChry_T_36h	Rm Ent	Community	36h	55.1	3		4.36936e+08
AciComPsePanChry_T_36h_3	R3	AciComPsePanChry_T_36h	Rm Ent	Community	36h	41.3	3		3.31228e+08
AciComPsePanChry_T_36h_4	R4	AciComPsePanChry_T_36h	Rm Ent	Community	36h	50.3	3		7.36522e+08
AciComPsePanChry_T_36h_5	R5	AciComPsePanChry_T_36h	Rm Ent	Community	36h	59.4	3		4.97107e+08
AciComPsePanChry_T_36h_6	R6	AciComPsePanChry_T_36h	Rm Ent	Community	36h	52.8	3		4.38113e+08
AciComPsePanChry_T_36h_1	R1	AciComPsePanChry_T_36h	Rm Ent	Pan	36h	54.2	3	16.0295	2.44721e+08
AciComPsePanChry_T_36h_2	R2	AciComPsePanChry_T_36h	Rm Ent	Pan	36h	55.1	3	16.0007	2.49871e+08
AciComPsePanChry_T_36h_3	R3	AciComPsePanChry_T_36h	Rm Ent	Pan	36h	41.3	3	16.8855	1.31785e+08
AciComPsePanChry_T_36h_4	R4	AciComPsePanChry_T_36h	Rm Ent	Pan	36h	50.3	3	14.9519	5.3337e+08
AciComPsePanChry_T_36h_5	R5	AciComPsePanChry_T_36h	Rm Ent	Pan	36h	59.4	3	15.8879	2.71087e+08
AciComPsePanChry_T_36h_6	R6	AciComPsePanChry_T_36h	Rm Ent	Pan	36h	52.8	3	15.8858	2.71499e+08
AciComPsePanChry_T_36h_1	R1	AciComPsePanChry_T_36h	Rm Ent	Pse	36h	54.2	3	18.9479	2.57011e+07
AciComPsePanChry_T_36h_2	R2	AciComPsePanChry_T_36h	Rm Ent	Pse	36h	55.1	3	18.7802	2.86437e+07
AciComPsePanChry_T_36h_3	R3	AciComPsePanChry_T_36h	Rm Ent	Pse	36h	41.3	3	18.6276	3.16117e+07
AciComPsePanChry_T_36h_4	R4	AciComPsePanChry_T_36h	Rm Ent	Pse	36h	50.3	3	18.5195	3.38999e+07
AciComPsePanChry_T_36h_5	R5	AciComPsePanChry_T_36h	Rm Ent	Pse	36h	59.4	3	18.946	2.57319e+07
AciComPsePanChry_T_36h_6	R6	AciComPsePanChry_T_36h	Rm Ent	Pse	36h	52.8	3	18.6484	3.11901e+07
AciComEntPse_Chry_T-24h_1	R1	AciComEntPse_Chry_T-24h	Rm Pan	Aci	24h	37.1	2	19.8481	3.03409e+06
AciComEntPse_Chry_T-24h_2	R2	AciComEntPse_Chry_T-24h	Rm Pan	Aci	24h	33.7	2	19.9857	2.76795e+06
AciComEntPse_Chry_T-24h_3	R3	AciComEntPse_Chry_T-24h	Rm Pan	Aci	24h	29.1	2	19.9632	2.80986e+06
AciComEntPse_Chry_T-24h_4	R4	AciComEntPse_Chry_T-24h	Rm Pan	Aci	24h	34.8	2	19.3565	4.21151e+06
AciComEntPse_Chry_T-24h_5	R5	AciComEntPse_Chry_T-24h	Rm Pan	Aci	24h	39.4	2	19.2574	4.49946e+06
AciComEntPse_Chry_T-24h_6	R6	AciComEntPse_Chry_T-24h	Rm Pan	Aci	24h	40	2	19.3519	4.22465e+06
AciComEntPse_Chry_T-24h_1	R1	AciComEntPse_Chry_T-24h	Rm Pan	Chr	24h	37.1	2	18.7147	1.73412e+07
AciComEntPse_Chry_T-24h_2	R2	AciComEntPse_Chry_T-24h	Rm Pan	Chr	24h	33.7	2	18.8478	1.58396e+07
AciComEntPse_Chry_T-24h_3	R3	AciComEntPse_Chry_T-24h	Rm Pan	Chr	24h	29.1	2	18.9445	1.48296e+07
AciComEntPse_Chry_T-24h_4	R4	AciComEntPse_Chry_T-24h	Rm Pan	Chr	24h	34.8	2	19.3567	1.12006e+07
AciComEntPse_Chry_T-24h_5	R5	AciComEntPse_Chry_T-24h	Rm Pan	Chr	24h	39.4	2	18.2255	2.4196e+07
AciComEntPse_Chry_T-24h_6	R6	AciComEntPse_Chry_T-24h	Rm Pan	Chr	24h	40	2	18.3444	2.23145e+07
AciComEntPse_Chry_T-24h_1	R1	AciComEntPse_Chry_T-24h	Rm Pan	Com	24h	37.1	2	21.6451	5.96731e+06
AciComEntPse_Chry_T-24h_2	R2	AciComEntPse_Chry_T-24h	Rm Pan	Com	24h	33.7	2	21.0225	8.89516e+06
AciComEntPse_Chry_T-24h_3	R3	AciComEntPse_Chry_T-24h	Rm Pan	Com	24h	29.1	2	21.3108	7.39365e+06
AciComEntPse_Chry_T-24h_4	R4	AciComEntPse_Chry_T-24h	Rm Pan	Com	24h	34.8	2	20.9379	9.39143e+06
AciComEntPse_Chry_T-24h_5	R5	AciComEntPse_Chry_T-24h	Rm Pan	Com	24h	39.4	2	22.3166	3.87936e+06
AciComEntPse_Chry_T-24h_6	R6	AciComEntPse_Chry_T-24h	Rm Pan	Com	24h	40	2	22.1643	4.27723e+06
AciComEntPse_Chry_T-24h_1	R1	AciComEntPse_Chry_T-24h	Rm Pan	Ent	24h	37.1	2	17.0872	4.73103e+07
AciComEntPse_Chry_T-24h_2	R2	AciComEntPse_Chry_T-24h	Rm Pan	Ent	24h	33.7	2	16.5007	7.12871e+07
AciComEntPse_Chry_T-24h_3	R3	AciComEntPse_Chry_T-24h	Rm Pan	Ent	24h	29.1	2	16.4629	7.31969e+07
AciComEntPse_Chry_T-24h_4	R4	AciComEntPse_Chry_T-24h	Rm Pan	Ent	24h	34.8	2	16.2497	8.49593e+07
AciComEntPse_Chry_T-24h_5	R5	AciComEntPse_Chry_T-24h	Rm Pan	Ent	24h	39.4	2	16.4926	7.16945e+07
AciComEntPse_Chry_T-24h_6	R6	AciComEntPse_Chry_T-24h	Rm Pan	Ent	24h	40	2	16.2458	8.51956e+07
AciComEntPse_Chry_T_24h_1	R1	AciComEntPse_Chry_T_24h	Rm Pan	Community	24h	37.1	2		8.3772e+07
AciComEntPse_Chry_T_24h_2	R2	AciComEntPse_Chry_T_24h	Rm Pan	Community	24h	33.7	2		1.08953e+08
AciComEntPse_Chry_T_24h_3	R3	AciComEntPse_Chry_T_24h	Rm Pan	Community	24h	29.1	2		1.0721e+08
AciComEntPse_Chry_T_24h_4	R4	AciComEntPse_Chry_T_24h	Rm Pan	Community	24h	34.8	2		1.16788e+08
AciComEntPse_Chry_T_24h_5	R5	AciComEntPse_Chry_T_24h	Rm Pan	Community	24h	39.4	2		1.1617e+08
AciComEntPse_Chry_T_24h_6	R6	AciComEntPse_Chry_T_24h	Rm Pan	Community	24h	40	2		1.26453e+08
AciComEntPse_Chry_T-24h_1	R1	AciComEntPse_Chry_T-24h	Rm Pan	Pse	24h	37.1	2	19.7627	1.01191e+07
AciComEntPse_Chry_T-24h_2	R2	AciComEntPse_Chry_T-24h	Rm Pan	Pse	24h	33.7	2	19.7559	1.01636e+07
AciComEntPse_Chry_T-24h_3	R3	AciComEntPse_Chry_T-24h	Rm Pan	Pse	24h	29.1	2	19.9475	8.98e+06
AciComEntPse_Chry_T-24h_4	R4	AciComEntPse_Chry_T-24h	Rm Pan	Pse	24h	34.8	2	20.3274	7.02472e+06
AciComEntPse_Chry_T-24h_5	R5	AciComEntPse_Chry_T-24h	Rm Pan	Pse	24h	39.4	2	19.5118	1.19007e+07
AciComEntPse_Chry_T-24h_6	R6	AciComEntPse_Chry_T-24h	Rm Pan	Pse	24h	40	2	19.7142	1.04414e+07
AciComEntPse_Chry_T-36h_1	R1	AciComEntPse_Chry_T-36h	Rm Pan	Aci	36h	14.5	1	19.6769	1.70062e+06
AciComEntPse_Chry_T-36h_2	R2	AciComEntPse_Chry_T-36h	Rm Pan	Aci	36h	16.2	1	19.5494	1.85154e+06
AciComEntPse_Chry_T-36h_3	R3	AciComEntPse_Chry_T-36h	Rm Pan	Aci	36h	10.3	1	19.9608	1.40718e+06
AciComEntPse_Chry_T-36h_4	R4	AciComEntPse_Chry_T-36h	Rm Pan	Aci	36h	9.7	1	19.0381	2.60411e+06
AciComEntPse_Chry_T-36h_5	R5	AciComEntPse_Chry_T-36h	Rm Pan	Aci	36h	11.4	1	18.967	2.73064e+06
AciComEntPse_Chry_T-36h_6	R6	AciComEntPse_Chry_T-36h	Rm Pan	Aci	36h	18.9	1	18.941	2.77831e+06
AciComEntPse_Chry_T-36h_1	R1	AciComEntPse_Chry_T-36h	Rm Pan	Chr	36h	14.5	1	19.4161	5.37857e+06
AciComEntPse_Chry_T-36h_2	R2	AciComEntPse_Chry_T-36h	Rm Pan	Chr	36h	16.2	1	19.9574	3.72046e+06
AciComEntPse_Chry_T-36h_3	R3	AciComEntPse_Chry_T-36h	Rm Pan	Chr	36h	10.3	1	19.2983	5.82782e+06
AciComEntPse_Chry_T-36h_4	R4	AciComEntPse_Chry_T-36h	Rm Pan	Chr	36h	9.7	1	18.9285	7.49633e+06
AciComEntPse_Chry_T-36h_5	R5	AciComEntPse_Chry_T-36h	Rm Pan	Chr	36h	11.4	1	17.9514	1.45805e+07
AciComEntPse_Chry_T-36h_6	R6	AciComEntPse_Chry_T-36h	Rm Pan	Chr	36h	18.9	1	17.3393	2.21184e+07
AciComEntPse_Chry_T-36h_1	R1	AciComEntPse_Chry_T-36h	Rm Pan	Com	36h	14.5	1	22.9557	1.2875e+06
AciComEntPse_Chry_T-36h_2	R2	AciComEntPse_Chry_T-36h	Rm Pan	Com	36h	16.2	1	22.9536	1.28923e+06
AciComEntPse_Chry_T-36h_3	R3	AciComEntPse_Chry_T-36h	Rm Pan	Com	36h	10.3	1	22.4035	1.83457e+06
AciComEntPse_Chry_T-36h_4	R4	AciComEntPse_Chry_T-36h	Rm Pan	Com	36h	9.7	1	22.3227	1.93212e+06
AciComEntPse_Chry_T-36h_5	R5	AciComEntPse_Chry_T-36h	Rm Pan	Com	36h	11.4	1	21.0338	4.41566e+06
AciComEntPse_Chry_T-36h_6	R6	AciComEntPse_Chry_T-36h	Rm Pan	Com	36h	18.9	1	21.1421	4.11939e+06
AciComEntPse_Chry_T-36h_1	R1	AciComEntPse_Chry_T-36h	Rm Pan	Ent	36h	14.5	1	16.0841	4.76935e+07
AciComEntPse_Chry_T-36h_2	R2	AciComEntPse_Chry_T-36h	Rm Pan	Ent	36h	16.2	1	15.9733	5.15339e+07
AciComEntPse_Chry_T-36h_3	R3	AciComEntPse_Chry_T-36h	Rm Pan	Ent	36h	10.3	1	16.0877	4.75756e+07
AciComEntPse_Chry_T-36h_4	R4	AciComEntPse_Chry_T-36h	Rm Pan	Ent	36h	9.7	1	15.4296	7.53636e+07
AciComEntPse_Chry_T-36h_5	R5	AciComEntPse_Chry_T-36h	Rm Pan	Ent	36h	11.4	1	15.4949	7.20033e+07
AciComEntPse_Chry_T-36h_6	R6	AciComEntPse_Chry_T-36h	Rm Pan	Ent	36h	18.9	1	15.357	7.92921e+07
AciComEntPse_Chry_T_36h_1	R1	AciComEntPse_Chry_T_36h	Rm Pan	Community	36h	14.5	1		6.05563e+07
AciComEntPse_Chry_T_36h_2	R2	AciComEntPse_Chry_T_36h	Rm Pan	Community	36h	16.2	1		6.35461e+07
AciComEntPse_Chry_T_36h_3	R3	AciComEntPse_Chry_T_36h	Rm Pan	Community	36h	10.3	1		6.15637e+07
AciComEntPse_Chry_T_36h_4	R4	AciComEntPse_Chry_T_36h	Rm Pan	Community	36h	9.7	1		8.97343e+07
AciComEntPse_Chry_T_36h_5	R5	AciComEntPse_Chry_T_36h	Rm Pan	Community	36h	11.4	1		9.6172e+07
AciComEntPse_Chry_T_36h_6	R6	AciComEntPse_Chry_T_36h	Rm Pan	Community	36h	18.9	1		1.16855e+08
AciComEntPse_Chry_T-36h_1	R1	AciComEntPse_Chry_T-36h	Rm Pan	Pse	36h	14.5	1	19.9453	4.49619e+06
AciComEntPse_Chry_T-36h_2	R2	AciComEntPse_Chry_T-36h	Rm Pan	Pse	36h	16.2	1	19.735	5.15094e+06
AciComEntPse_Chry_T-36h_3	R3	AciComEntPse_Chry_T-36h	Rm Pan	Pse	36h	10.3	1	19.8064	4.91848e+06
AciComEntPse_Chry_T-36h_4	R4	AciComEntPse_Chry_T-36h	Rm Pan	Pse	36h	9.7	1	20.957	2.33817e+06
AciComEntPse_Chry_T-36h_5	R5	AciComEntPse_Chry_T-36h	Rm Pan	Pse	36h	11.4	1	20.8898	2.44194e+06
AciComEntPse_Chry_T-36h_6	R6	AciComEntPse_Chry_T-36h	Rm Pan	Pse	36h	18.9	1	18.9515	8.54684e+06
AciComEntPanChry_T_24h_1	R1	AciComEntPanChry_T_24h	Rm Pse	Aci	24h	25.6	2	17.9375	1.08528e+07
AciComEntPanChry_T_24h_2	R2	AciComEntPanChry_T_24h	Rm Pse	Aci	24h	22.1	2	17.9308	1.0901e+07
AciComEntPanChry_T_24h_3	R3	AciComEntPanChry_T_24h	Rm Pse	Aci	24h	30.6	2	17.9318	1.08938e+07
AciComEntPanChry_T_24h_4	R4	AciComEntPanChry_T_24h	Rm Pse	Aci	24h	32.5	2	17.6997	1.27183e+07
AciComEntPanChry_T_24h_5	R5	AciComEntPanChry_T_24h	Rm Pse	Aci	24h	26.8	2	17.9374	1.08531e+07
AciComEntPanChry_T_24h_6	R6	AciComEntPanChry_T_24h	Rm Pse	Aci	24h	33.9	2	17.7355	1.24178e+07
AciComEntPanChry_T_24h_1	R1	AciComEntPanChry_T_24h	Rm Pse	Chr	24h	25.6	2	17.9298	2.95934e+07
AciComEntPanChry_T_24h_2	R2	AciComEntPanChry_T_24h	Rm Pse	Chr	24h	22.1	2	17.9399	2.93906e+07
AciComEntPanChry_T_24h_3	R3	AciComEntPanChry_T_24h	Rm Pse	Chr	24h	30.6	2	17.9298	2.95939e+07
AciComEntPanChry_T_24h_4	R4	AciComEntPanChry_T_24h	Rm Pse	Chr	24h	32.5	2	17.8957	3.0289e+07
AciComEntPanChry_T_24h_5	R5	AciComEntPanChry_T_24h	Rm Pse	Chr	24h	26.8	2	17.9372	2.94449e+07
AciComEntPanChry_T_24h_6	R6	AciComEntPanChry_T_24h	Rm Pse	Chr	24h	33.9	2	17.8879	3.04489e+07
AciComEntPanChry_T_24h_1	R1	AciComEntPanChry_T_24h	Rm Pse	Com	24h	25.6	2	20.9143	9.53438e+06
AciComEntPanChry_T_24h_2	R2	AciComEntPanChry_T_24h	Rm Pse	Com	24h	22.1	2	20.9313	9.43129e+06
AciComEntPanChry_T_24h_3	R3	AciComEntPanChry_T_24h	Rm Pse	Com	24h	30.6	2	20.884	9.72154e+06
AciComEntPanChry_T_24h_4	R4	AciComEntPanChry_T_24h	Rm Pse	Com	24h	32.5	2	20.9449	9.34951e+06
AciComEntPanChry_T_24h_5	R5	AciComEntPanChry_T_24h	Rm Pse	Com	24h	26.8	2	20.7718	1.04465e+07
AciComEntPanChry_T_24h_6	R6	AciComEntPanChry_T_24h	Rm Pse	Com	24h	33.9	2	20.5132	1.23312e+07
AciComEntPanChry_T_24h_1	R1	AciComEntPanChry_T_24h	Rm Pse	Ent	24h	25.6	2	18.944	1.29188e+07
AciComEntPanChry_T_24h_2	R2	AciComEntPanChry_T_24h	Rm Pse	Ent	24h	22.1	2	18.8815	1.34963e+07
AciComEntPanChry_T_24h_3	R3	AciComEntPanChry_T_24h	Rm Pse	Ent	24h	30.6	2	18.9441	1.29183e+07
AciComEntPanChry_T_24h_4	R4	AciComEntPanChry_T_24h	Rm Pse	Ent	24h	32.5	2	17.6934	3.0968e+07
AciComEntPanChry_T_24h_5	R5	AciComEntPanChry_T_24h	Rm Pse	Ent	24h	26.8	2	17.9345	2.61653e+07
AciComEntPanChry_T_24h_6	R6	AciComEntPanChry_T_24h	Rm Pse	Ent	24h	33.9	2	17.8089	2.85666e+07
AciComEntPanChry_T_24h_1	R1	AciComEntPanChry_T_24h	Rm Pse	Community	24h	25.6	2		1.50792e+08
AciComEntPanChry_T_24h_2	R2	AciComEntPanChry_T_24h	Rm Pse	Community	24h	22.1	2		1.48721e+08
AciComEntPanChry_T_24h_3	R3	AciComEntPanChry_T_24h	Rm Pse	Community	24h	30.6	2		1.53396e+08
AciComEntPanChry_T_24h_4	R4	AciComEntPanChry_T_24h	Rm Pse	Community	24h	32.5	2		1.67547e+08
AciComEntPanChry_T_24h_5	R5	AciComEntPanChry_T_24h	Rm Pse	Community	24h	26.8	2		1.6474e+08
AciComEntPanChry_T_24h_6	R6	AciComEntPanChry_T_24h	Rm Pse	Community	24h	33.9	2		1.74589e+08
AciComEntPanChry_T_24h_1	R1	AciComEntPanChry_T_24h	Rm Pse	Pan	24h	25.6	2	16.885	8.78928e+07
AciComEntPanChry_T_24h_2	R2	AciComEntPanChry_T_24h	Rm Pse	Pan	24h	22.1	2	16.9231	8.55022e+07
AciComEntPanChry_T_24h_3	R3	AciComEntPanChry_T_24h	Rm Pse	Pan	24h	30.6	2	16.8481	9.02683e+07
AciComEntPanChry_T_24h_4	R4	AciComEntPanChry_T_24h	Rm Pse	Pan	24h	32.5	2	16.944	8.42222e+07
AciComEntPanChry_T_24h_5	R5	AciComEntPanChry_T_24h	Rm Pse	Pan	24h	26.8	2	16.886	8.78298e+07
AciComEntPanChry_T_24h_6	R6	AciComEntPanChry_T_24h	Rm Pse	Pan	24h	33.9	2	16.8396	9.08242e+07
AciComEntPanChry_T_36h_1	R1	AciComEntPanChry_T_36h	Rm Pse	Aci	36h	145.6	10	16.928	1.06407e+08
AciComEntPanChry_T_36h_2	R2	AciComEntPanChry_T_36h	Rm Pse	Aci	36h	101.4	10	16.9075	1.07866e+08
AciComEntPanChry_T_36h_3	R3	AciComEntPanChry_T_36h	Rm Pse	Aci	36h	123.5	10	16.8511	1.12007e+08
AciComEntPanChry_T_36h_4	R4	AciComEntPanChry_T_36h	Rm Pse	Aci	36h	167.8	10	16.9126	1.07502e+08
AciComEntPanChry_T_36h_5	R5	AciComEntPanChry_T_36h	Rm Pse	Aci	36h	148.3	10	16.9267	1.06499e+08
AciComEntPanChry_T_36h_6	R6	AciComEntPanChry_T_36h	Rm Pse	Aci	36h	153.3	10	16.9281	1.06395e+08
AciComEntPanChry_T_36h_1	R1	AciComEntPanChry_T_36h	Rm Pse	Chr	36h	145.6	10	17.9784	1.43151e+08
AciComEntPanChry_T_36h_2	R2	AciComEntPanChry_T_36h	Rm Pse	Chr	36h	101.4	10	17.9422	1.46725e+08
AciComEntPanChry_T_36h_3	R3	AciComEntPanChry_T_36h	Rm Pse	Chr	36h	123.5	10	17.9777	1.43213e+08
AciComEntPanChry_T_36h_4	R4	AciComEntPanChry_T_36h	Rm Pse	Chr	36h	167.8	10	17.9516	1.45787e+08
AciComEntPanChry_T_36h_5	R5	AciComEntPanChry_T_36h	Rm Pse	Chr	36h	148.3	10	17.9648	1.44477e+08
AciComEntPanChry_T_36h_6	R6	AciComEntPanChry_T_36h	Rm Pse	Chr	36h	153.3	10	17.9223	1.48723e+08
AciComEntPanChry_T_36h_1	R1	AciComEntPanChry_T_36h	Rm Pse	Com	36h	145.6	10	18.9323	1.69927e+08
AciComEntPanChry_T_36h_2	R2	AciComEntPanChry_T_36h	Rm Pse	Com	36h	101.4	10	18.9903	1.63719e+08
AciComEntPanChry_T_36h_3	R3	AciComEntPanChry_T_36h	Rm Pse	Com	36h	123.5	10	19.0667	1.55896e+08
AciComEntPanChry_T_36h_4	R4	AciComEntPanChry_T_36h	Rm Pse	Com	36h	167.8	10	18.9566	1.67296e+08
AciComEntPanChry_T_36h_5	R5	AciComEntPanChry_T_36h	Rm Pse	Com	36h	148.3	10	18.9343	1.69703e+08
AciComEntPanChry_T_36h_6	R6	AciComEntPanChry_T_36h	Rm Pse	Com	36h	153.3	10	18.8537	1.78709e+08
AciComEntPanChry_T_36h_1	R1	AciComEntPanChry_T_36h	Rm Pse	Ent	36h	145.6	10	17.9441	1.29953e+08
AciComEntPanChry_T_36h_2	R2	AciComEntPanChry_T_36h	Rm Pse	Ent	36h	101.4	10	17.9336	1.30904e+08
AciComEntPanChry_T_36h_3	R3	AciComEntPanChry_T_36h	Rm Pse	Ent	36h	123.5	10	17.9717	1.27466e+08
AciComEntPanChry_T_36h_4	R4	AciComEntPanChry_T_36h	Rm Pse	Ent	36h	167.8	10	17.9444	1.29923e+08
AciComEntPanChry_T_36h_5	R5	AciComEntPanChry_T_36h	Rm Pse	Ent	36h	148.3	10	17.9789	1.26826e+08
AciComEntPanChry_T_36h_6	R6	AciComEntPanChry_T_36h	Rm Pse	Ent	36h	153.3	10	17.9031	1.33727e+08
AciComEntPanChry_T_36h_1	R1	AciComEntPanChry_T_36h	Rm Pse	Community	36h	145.6	10		6.55293e+08
AciComEntPanChry_T_36h_2	R2	AciComEntPanChry_T_36h	Rm Pse	Community	36h	101.4	10		6.5319e+08
AciComEntPanChry_T_36h_3	R3	AciComEntPanChry_T_36h	Rm Pse	Community	36h	123.5	10		6.42999e+08
AciComEntPanChry_T_36h_4	R4	AciComEntPanChry_T_36h	Rm Pse	Community	36h	167.8	10		6.56466e+08
AciComEntPanChry_T_36h_5	R5	AciComEntPanChry_T_36h	Rm Pse	Community	36h	148.3	10		6.50335e+08
AciComEntPanChry_T_36h_6	R6	AciComEntPanChry_T_36h	Rm Pse	Community	36h	153.3	10		6.66588e+08
AciComEntPanChry_T_36h_1	R1	AciComEntPanChry_T_36h	Rm Pse	Pan	36h	145.6	10	18.8538	1.05855e+08
AciComEntPanChry_T_36h_2	R2	AciComEntPanChry_T_36h	Rm Pse	Pan	36h	101.4	10	18.8785	1.03977e+08
AciComEntPanChry_T_36h_3	R3	AciComEntPanChry_T_36h	Rm Pse	Pan	36h	123.5	10	18.8727	1.04416e+08
AciComEntPanChry_T_36h_4	R4	AciComEntPanChry_T_36h	Rm Pse	Pan	36h	167.8	10	18.8524	1.05958e+08
AciComEntPanChry_T_36h_5	R5	AciComEntPanChry_T_36h	Rm Pse	Pan	36h	148.3	10	18.8939	1.0283e+08
AciComEntPanChry_T_36h_6	R6	AciComEntPanChry_T_36h	Rm Pse	Pan	36h	153.3	10	18.9459	9.90337e+07

## Sheet: Fig 3A-C
community	medium	donor	receiver	compound	metabolites name	classified compound	scs	mus	mps	smetana
Full	M9	chr	aci	M_4hbz_e	4-Hydroxybenzoate	Benzenoids	0.2	0.02	1	0.004
Full	M9	chr	aci	M_acald_e	Acetaldehyde	Alcohol & Aldenhyde	0.2	0.01	1	0.002
Full	M9	chr	aci	M_arg__L_e	L-Arginine	Amino acid	0.2	0.02	1	0.004
Full	M9	chr	aci	M_cgly_e	cysteine-glycine	Amino acid	0.2	0.71	1	0.142
Full	M9	chr	aci	M_cys__L_e	L-Cysteine	Amino acid	0.2	0.01	1	0.002
Full	M9	chr	aci	M_etoh_e	Ethanol	Alcohol & Aldenhyde	0.2	0.02	1	0.004
Full	M9	chr	aci	M_glyc_e	Glycerol	Alcohol & Aldenhyde	0.2	0.01	1	0.002
Full	M9	chr	aci	M_gua_e	Guanine	Basic group	0.2	0.01	1	0.002
Full	M9	com	aci	M_acald_e	Acetaldehyde	Alcohol & Aldenhyde	0.2	0.01	1	0.002
Full	M9	com	aci	M_etoh_e	Ethanol	Alcohol & Aldenhyde	0.2	0.02	1	0.004
Full	M9	com	aci	M_glyc_e	Glycerol	Alcohol & Aldenhyde	0.2	0.01	1	0.002
Full	M9	com	aci	M_gua_e	Guanine	Basic group	0.2	0.01	1	0.002
Full	M9	com	aci	M_man1p_e	D-Mannose 1-Phosphate	Phosphate	0.2	0.31	1	0.062
Full	M9	ent	aci	M_4hbz_e	4-Hydroxybenzoate	Benzenoids	0.4	0.02	1	0.008
Full	M9	ent	aci	M_acald_e	Acetaldehyde	Alcohol & Aldenhyde	0.4	0.01	1	0.004
Full	M9	ent	aci	M_ala__L_e	L-Alanine	Amino acid	0.4	0.02	1	0.008
Full	M9	ent	aci	M_arg__L_e	L-Arginine	Amino acid	0.4	0.02	1	0.008
Full	M9	ent	aci	M_cgly_e	cysteine-glycine	Amino acid	0.4	0.71	1	0.284
Full	M9	ent	aci	M_cys__L_e	L-Cysteine	Amino acid	0.4	0.01	1	0.004
Full	M9	ent	aci	M_etoh_e	Ethanol	Alcohol & Aldenhyde	0.4	0.02	1	0.008
Full	M9	ent	aci	M_for_e	Formate	Organic acid	0.4	0.01	1	0.004
Full	M9	ent	aci	M_g3pe_e	Glycero-3-phosphoethanolAmine	Amine	0.4	0.05	1	0.02
Full	M9	ent	aci	M_glc__D_e	D-Glucose	Carbohydrates	0.4	0.02	1	0.008
Full	M9	ent	aci	M_glyc_e	Glycerol	Alcohol & Aldenhyde	0.4	0.01	1	0.004
Full	M9	ent	aci	M_gua_e	Guanine	Basic group	0.4	0.01	1	0.004
Full	M9	ent	aci	M_ile__L_e	L-Isoleucine	Amino acid	0.4	0.01	1	0.004
Full	M9	ent	aci	M_phe__L_e	L-Phenylalanine	Amino acid	0.4	0.01	1	0.004
Full	M9	ent	aci	M_pi_e	Phosphate	Phosphate	0.4	0.52	1	0.208
Full	M9	ent	aci	M_tyr__L_e	L-Tyrosine	Amino acid	0.4	0.23	1	0.092
Full	M9	pan	com	M_4hbz_e	4-Hydroxybenzoate	Benzenoids	1	0.01	1	0.01
Full	M9	pan	com	M_acald_e	Acetaldehyde	Alcohol & Aldenhyde	1	0.01	1	0.01
Full	M9	pan	com	M_arg__L_e	L-Arginine	Amino acid	1	0.02	1	0.02
Full	M9	pan	com	M_bz_e	Benzoate	Benzenoids	1	0.35	1	0.35
Full	M9	pan	com	M_cgly_e	cysteine-glycine	Amino acid	1	0.02	1	0.02
Full	M9	pan	com	M_cys__L_e	L-Cysteine	Amino acid	1	0.01	1	0.01
Full	M9	pan	com	M_etoh_e	Ethanol	Alcohol & Aldenhyde	1	0.01	1	0.01
Full	M9	pan	com	M_for_e	Formate	Organic acid	1	0.01	1	0.01
Full	M9	pan	com	M_fum_e	Fumarate	Organic acid	1	0.01	1	0.01
Full	M9	pan	com	M_glu__L_e	L-Glutamate	Organic acid	1	0.01	1	0.01
Full	M9	pan	com	M_glyc3p_e	Glycerol 3-Phosphate	Organic acid	1	0.43	1	0.43
Full	M9	pan	com	M_glyc_e	Glycerol	Alcohol & Aldenhyde	1	0.01	1	0.01
Full	M9	pan	com	M_gthrd_e	Reduced glutathione	Amino acid	1	0.03	1	0.03
Full	M9	pan	com	M_gua_e	Guanine	Basic group	1	0.27	1	0.27
Full	M9	pan	com	M_hxan_e	Hypoxanthine	Basic group	1	0.01	1	0.01
Full	M9	pan	com	M_orn_e	Ornithine	Amino acid	1	0.01	1	0.01
Full	M9	pan	com	M_oxa_e	Oxalate	Organic acid	1	0.01	1	0.01
Full	M9	pan	com	M_rib__D_e	D-Ribose	Carbohydrates	1	0.01	1	0.01
Full	M9	pan	com	M_ser__L_e	L-Serine	Amino acid	1	0.67	1	0.67
Full	M9	pan	com	M_ura_e	Uracil	Organoheterocyclic compounds	1	0.03	1	0.03
Full	M9	pan	com	M_val__L_e	L-Valine	Amino acid	1	0.01	1	0.01
Full	M9	pan	ent	M_agm_e	Agmatine	Amine	1	0.01	1	0.01
Full	M9	pan	ent	M_ala__D_e	D-Alanine	Amino acid	1	0.01	1	0.01
Full	M9	pan	ent	M_alaala_e	D-Alanyl-D-Alanine	Amino acid	1	0.01	1	0.01
Full	M9	pan	ent	M_arg__L_e	L-Arginine	Amino acid	1	0.01	1	0.01
Full	M9	pan	ent	M_cellb_e	Cellobiose	Carbohydrates	1	0.01	1	0.01
Full	M9	pan	ent	M_cys__L_e	L-Cysteine	Amino acid	1	0.02	1	0.02
Full	M9	pan	ent	M_etoh_e	Ethanol	Alcohol & Aldenhyde	1	0.01	1	0.01
Full	M9	pan	ent	M_for_e	Formate	Organic acid	1	0.01	1	0.01
Full	M9	pan	ent	M_g3pe_e	Glycero-3-phosphoethanolAmine	Amine	1	0.02	1	0.02
Full	M9	pan	ent	M_glc__D_e	D-Glucose	Carbohydrates	1	0.01	1	0.01
Full	M9	pan	ent	M_glcn_e	D-Gluconate	Organic acid	1	0.01	1	0.01
Full	M9	pan	ent	M_glu__L_e	L-Glutamate	Organic acid	1	0.01	1	0.01
Full	M9	pan	ent	M_gly_e	Glycine	Amino acid	1	0.01	1	0.01
Full	M9	pan	ent	M_glyald_e	D-Glyceraldehyde	Alcohol & Aldenhyde	1	0.02	1	0.02
Full	M9	pan	ent	M_glyc3p_e	Glycerol 3-Phosphate	Phosphate	1	0.03	1	0.03
Full	M9	pan	ent	M_glyc_e	Glycerol	Alcohol & Aldenhyde	1	0.01	1	0.01
Full	M9	pan	ent	M_gsn_e	Guanosine	Basic group	1	0.07	1	0.07
Full	M9	pan	ent	M_hxan_e	Hypoxanthine	Basic group	1	0.01	1	0.01
Full	M9	pan	ent	M_ins_e	Inosine	Organoheterocyclic compounds	1	0.51	1	0.51
Full	M9	pan	ent	M_met__L_e	L-Methionine	Amino acid	1	0.01	1	0.01
Full	M9	pan	ent	M_orn_e	Ornithine	Amino acid	1	0.02	1	0.02
Full	M9	pan	ent	M_ppap_e	Propanoyl Phosphate	Phosphate	1	0.01	1	0.01
Full	M9	pan	ent	M_rib__D_e	D-Ribose	Carbohydrates	1	0.01	1	0.01
Full	M9	pan	ent	M_rnam_e	Ribosylnicotinamide	Amine	1	0.08	1	0.08
Full	M9	pan	ent	M_ser__L_e	L-Serine	Amino acid	1	0.01	1	0.01
Full	M9	pan	ent	M_thr__L_e	L-Threonine	Amino acid	1	0.02	1	0.02
Full	M9	pan	ent	M_ura_e	Uracil	Organoheterocyclic compounds	1	0.01	1	0.01
Full	M9	pan	ent	M_urea_e	Urea	Amine	1	0.01	1	0.01
Full	M9	pan	ent	M_val__L_e	L-Valine	Amino acid	1	0.01	1	0.01
Full	M9	pan	ent	M_acald_e	Acetaldehyde	Alcohol & Aldenhyde	1	0.01	1	0.01
Full	M9	pan	chr	M_acald_e	Acetaldehyde	Alcohol & Aldenhyde	1	0.04	1	0.04
Full	M9	pan	chr	M_arg__L_e	L-Arginine	Amino acid	1	0.02	1	0.02
Full	M9	pan	chr	M_cellb_e	Cellobiose	Carbohydrates	1	0.04	1	0.04
Full	M9	pan	chr	M_cgly_e	cysteine-glycine	Amino acid	1	0.02	1	0.02
Full	M9	pan	chr	M_etoh_e	Ethanol	Alcohol & Aldenhyde	1	0.01	1	0.01
Full	M9	pan	chr	M_glu__L_e	L-Glutamate	Organic acid	1	0.01	1	0.01
Full	M9	pan	chr	M_gsn_e	Guanosine	Basic group	1	0.06	1	0.06
Full	M9	pan	chr	M_gthrd_e	Reduced glutathione	Amino acid	1	0.01	1	0.01
Full	M9	pan	chr	M_ins_e	Inosine	Organoheterocyclic compounds	1	0.04	1	0.04
Full	M9	pan	chr	M_leu__L_e	L-Leucine	Amino acid	1	0.31	1	0.31
Full	M9	pan	chr	M_lys__L_e	L-Lysine	Amino acid	1	0.06	1	0.06
Full	M9	pan	chr	M_met__L_e	L-Methionine	Amino acid	1	0.01	1	0.01
Full	M9	pan	chr	M_orn_e	Ornithine	Amino acid	1	0.14	1	0.14
Full	M9	pan	chr	M_pi_e	Phosphate	Phosphate	1	0.2	1	0.2
Full	M9	pan	chr	M_thr__L_e	L-Threonine	Amino acid	1	0.03	1	0.03
Full	M9	pan	chr	M_ura_e	Uracil	Organoheterocyclic compounds	1	0.78	1	0.78
Full	M9	pan	chr	M_urea_e	Urea	Amine	1	0.01	1	0.01
Full	M9	pan	chr	M_val__L_e	L-Valine	Amino acid	1	0.02	1	0.02
Full	M9	pan	pse	M_acald_e	Acetaldehyde	Alcohol & Aldenhyde	1	0.01	1	0.01
Full	M9	pan	pse	M_actn__R_e	R-Acetoin	Alcohol & Aldenhyde	1	0.01	1	0.01
Full	M9	pan	pse	M_alaala_e	D-Alanyl-D-alanine	Amino acid	1	0.02	1	0.02
Full	M9	pan	pse	M_arg__L_e	L-Arginine	Amino acid	1	0.05	1	0.05
Full	M9	pan	pse	M_cellb_e	Cellobiose	Carbohydrates	1	0.88	1	0.88
Full	M9	pan	pse	M_etha_e	EthanolAmine	Amine	1	0.02	1	0.02
Full	M9	pan	pse	M_etoh_e	Ethanol	Alcohol & Aldenhyde	1	0.02	1	0.02
Full	M9	pan	pse	M_for_e	Formate	Organic acid	1	0.03	1	0.03
Full	M9	pan	pse	M_gly_e	Glycine	Amino acid	1	0.03	1	0.03
Full	M9	pan	pse	M_glyc_e	Glycerol	Alcohol & Aldenhyde	1	0.01	1	0.01
Full	M9	pan	pse	M_leu__L_e	L-Leucine	Amino acid	1	0.01	1	0.01
Full	M9	pan	pse	M_lys__L_e	L-Lysine	Amino acid	1	0.01	1	0.01
Full	M9	pan	pse	M_pi_e	Phosphate	Phosphate	1	1	1	1
Full	M9	pan	pse	M_thr__L_e	L-Threonine	Amino acid	1	0.01	1	0.01
Full	M9	pan	pse	M_thym_e	Thymine	Basic group	1	0.01	1	0.01
Full	M9	pan	pse	M_ura_e	Uracil	Organoheterocyclic compounds	1	0.01	1	0.01
Full	M9	pan	pse	M_val__L_e	L-Valine	Amino acid	1	0.04	1	0.04
Full	M9	pan	aci	M_4hbz_e	4-Hydroxybenzoate	Benzenoids	1	0.02	1	0.02
Full	M9	pan	aci	M_acald_e	Acetaldehyde	Alcohol & Aldenhyde	1	0.01	1	0.01
Full	M9	pan	aci	M_arg__L_e	L-Arginine	Amino acid	1	0.02	1	0.02
Full	M9	pan	aci	M_bz_e	Benzoate	Benzenoids	1	0.02	1	0.02
Full	M9	pan	aci	M_cgly_e	cysteine-glycine	Amino acid	1	0.71	1	0.71
Full	M9	pan	aci	M_cys__L_e	L-Cysteine	Amino acid	1	0.01	1	0.01
Full	M9	pan	aci	M_etoh_e	Ethanol	Alcohol & Aldenhyde	1	0.02	1	0.02
Full	M9	pan	aci	M_for_e	Formate	Organic acid	1	0.01	1	0.01
Full	M9	pan	aci	M_g3pe_e	Glycero-3-phosphoethanolAmine	Amine	1	0.05	1	0.05
Full	M9	pan	aci	M_glc__D_e	D-Glucose	Carbohydrates	1	0.02	1	0.02
Full	M9	pan	aci	M_glyc_e	Glycerol	Alcohol & Aldenhyde	1	0.01	1	0.01
Full	M9	pan	aci	M_gua_e	Guanine	Basic group	1	0.01	1	0.01
Full	M9	pan	aci	M_indole_e	indole	Organoheterocyclic compounds	1	0.01	1	0.01
Full	M9	pan	aci	M_leu__L_e	L-Leucine	Amino acid	1	0.01	1	0.01
Full	M9	pan	aci	M_met__L_e	L-Methionine	Amino acid	1	0.01	1	0.01
Full	M9	pan	aci	M_pacald_e	Phenylacetaldehyde	Benzenoids	1	0.01	1	0.01
Full	M9	pan	aci	M_pi_e	Phosphate	Phosphate	1	0.01	1	0.01
Full	M9	pan	aci	M_succ_e	Succinate	Organic acid	1	0.01	1	0.01
Full	M9	pan	aci	M_ura_e	Uracil	Organoheterocyclic compounds	1	0.03	1	0.03
Full	M9	pan	aci	M_val__L_e	L-Valine	Amino acid	1	0.01	1	0.01
Full	M9	pse	pan	M_acald_e	Acetaldehyde	Alcohol & Aldenhyde	1	0.02	1	0.02
Full	M9	pse	pan	M_arg__L_e	L-Arginine	Amino acid	1	0.01	1	0.01
Full	M9	pse	pan	M_etoh_e	Ethanol	Alcohol & Aldenhyde	1	0.02	1	0.02
Full	M9	pse	pan	M_for_e	Formate	Organic acid	1	0.01	1	0.01
Full	M9	pse	pan	M_glc__D_e	D-Glucose	Carbohydrates	1	0.03	1	0.03
Full	M9	pse	pan	M_glyc_e	Glycerol	Alcohol & Aldenhyde	1	0.02	1	0.02
Full	M9	pse	pan	M_gua_e	Guanine	Basic group	1	0.01	1	0.01
Full	M9	pse	pan	M_indole_e	indole	Organoheterocyclic compounds	1	0.01	1	0.01
Full	M9	pse	pan	M_ins_e	Inosine	Organoheterocyclic compounds	1	0.01	1	0.01
Full	M9	pse	pan	M_leu__L_e	L-Leucine	Amino acid	1	0.01	1	0.01
Full	M9	pse	pan	M_oxa_e	Oxalate	Organic acid	1	0.11	1	0.11
Full	M9	pse	pan	M_thm_e	Thiamin	Amine	1	0.01	1	0.01
Full	M9	pse	pan	M_ura_e	Uracil	Organoheterocyclic compounds	1	0.01	1	0.01
Full	M9	pse	com	M_4hbz_e	4-Hydroxybenzoate	Benzenoids	1	0.01	1	0.01
Full	M9	pse	com	M_acald_e	Acetaldehyde	Amino acid	1	0.01	1	0.01
Full	M9	pse	com	M_arg__L_e	L-Arginine	Amino acid	1	0.02	1	0.02
Full	M9	pse	com	M_etoh_e	Ethanol	Alcohol & Aldenhyde	1	0.01	1	0.01
Full	M9	pse	com	M_for_e	Formate	Organic acid	1	0.01	1	0.01
Full	M9	pse	com	M_glyc_e	Glycerol	Alcohol & Aldenhyde	1	0.01	1	0.01
Full	M9	pse	com	M_gua_e	Guanine	Basic group	1	0.27	1	0.27
Full	M9	pse	com	M_inost_e	Myo-Inositol	Alcohol & Aldenhyde	1	0.01	1	0.01
Full	M9	pse	com	M_leu__L_e	L-Leucine	Amino acid	1	0.01	1	0.01
Full	M9	pse	com	M_oxa_e	Oxalate	Organic acid	1	0.01	1	0.01
Full	M9	pse	com	M_rib__D_e	D-Ribose	Carbohydrates	1	0.01	1	0.01
Full	M9	pse	com	M_ura_e	Uracil	Organoheterocyclic compounds	1	0.03	1	0.03
Full	M9	pse	com	M_val__L_e	L-Valine	Amino acid	1	0.01	1	0.01
Full	M9	pse	ent	M_alaala_e	D-Alanyl-D-alanine	Amino acid	1	0.01	1	0.01
Full	M9	pse	ent	M_arg__L_e	L-Arginine	Amino acid	1	0.01	1	0.01
Full	M9	pse	ent	M_etoh_e	Ethanol	Alcohol & Aldenhyde	1	0.01	1	0.01
Full	M9	pse	ent	M_for_e	Formate	Organic acid	1	0.01	1	0.01
Full	M9	pse	ent	M_glc__D_e	D-Glucose	Carbohydrates	1	0.01	1	0.01
Full	M9	pse	ent	M_glyc_e	Glycerol	Alcohol & Aldenhyde	1	0.01	1	0.01
Full	M9	pse	ent	M_inost_e	Myo-Inositol	Alcohol & Aldenhyde	1	0.01	1	0.01
Full	M9	pse	ent	M_ins_e	Inosine	Organoheterocyclic compounds	1	0.51	1	0.51
Full	M9	pse	ent	M_rib__D_e	D-Ribose	Carbohydrates	1	0.01	1	0.01
Full	M9	pse	ent	M_ura_e	Uracil	Organoheterocyclic compounds	1	0.01	1	0.01
Full	M9	pse	ent	M_urea_e	Urea	Amine	1	0.01	1	0.01
Full	M9	pse	ent	M_val__L_e	L-Valine	Amino acid	1	0.01	1	0.01
Full	M9	pse	chr	M_acald_e	Acetaldehyde	Alcohol & Aldenhyde	1	0.04	1	0.04
Full	M9	pse	chr	M_arg__L_e	L-Arginine	Amino acid	1	0.02	1	0.02
Full	M9	pse	chr	M_etoh_e	Ethanol	Alcohol & Aldenhyde	1	0.01	1	0.01
Full	M9	pse	chr	M_ins_e	Inosine	Organoheterocyclic compounds	1	0.04	1	0.04
Full	M9	pse	chr	M_leu__L_e	L-Leucine	Amino acid	1	0.31	1	0.31
Full	M9	pse	chr	M_lys__L_e	L-Lysine	Amino acid	1	0.06	1	0.06
Full	M9	pse	chr	M_ura_e	Uracil	Organoheterocyclic compounds	1	0.78	1	0.78
Full	M9	pse	chr	M_urea_e	Urea	Amine	1	0.01	1	0.01
Full	M9	pse	chr	M_val__L_e	L-Valine	Amino acid	1	0.02	1	0.02
Full	M9	pse	aci	M_4hbz_e	4-Hydroxybenzoate	Benzenoids	1	0.02	1	0.02
Full	M9	pse	aci	M_acald_e	Acetaldehyde	Alcohol & Aldenhyde	1	0.01	1	0.01
Full	M9	pse	aci	M_arg__L_e	L-Arginine	Amino acid	1	0.02	1	0.02
Full	M9	pse	aci	M_etoh_e	Ethanol	Alcohol & Aldenhyde	1	0.02	1	0.02
Full	M9	pse	aci	M_for_e	Formate	Organic acid	1	0.01	1	0.01
Full	M9	pse	aci	M_glc__D_e	D-Glucose	Carbohydrates	1	0.02	1	0.02
Full	M9	pse	aci	M_glyc_e	Glycerol	Alcohol & Aldenhyde	1	0.01	1	0.01
Full	M9	pse	aci	M_gua_e	Guanine	Basic group	1	0.01	1	0.01
Full	M9	pse	aci	M_indole_e	indole	Organoheterocyclic compounds	1	0.01	1	0.01
Full	M9	pse	aci	M_leu__L_e	L-Leucine	Amino acid	1	0.01	1	0.01
Full	M9	pse	aci	M_thm_e	Thiamin	Amine	1	0.02	1	0.02
Full	M9	pse	aci	M_ura_e	Uracil	Organoheterocyclic compounds	1	0.03	1	0.03
Full	M9	pse	aci	M_val__L_e	L-Valine	Amino acid	1	0.01	1	0.01
Rm Chr	M9	pse	ent	M_acald_e	Acetaldehyde	Alcohol & Aldenhyde	1	0.01	1	0.01
Rm Chr	M9	pse	ent	M_alaala_e	D-Alanyl-D-alanine	Amino acid	1	0.01	1	0.01
Rm Chr	M9	pse	ent	M_for_e	Formate	Organic acid	1	0.01	1	0.01
Rm Chr	M9	pse	ent	M_glc__D_e	D-Glucose	Carbohydrates	1	0.01	1	0.01
Rm Chr	M9	pse	ent	M_glyc_e	Glycerol	Alcohol & Aldenhyde	1	0.01	1	0.01
Rm Chr	M9	pse	ent	M_gua_e	Guanine	Basic group	1	0.03	1	0.03
Rm Chr	M9	pse	ent	M_indole_e	indole	Organoheterocyclic compounds	1	0.01	1	0.01
Rm Chr	M9	pse	ent	M_inost_e	Myo-Inositol	Alcohol & Aldenhyde	1	0.01	1	0.01
Rm Chr	M9	pse	ent	M_ins_e	Inosine	Organoheterocyclic compounds	1	0.01	1	0.01
Rm Chr	M9	pse	ent	M_rib__D_e	D-Ribose	Carbohydrates	1	0.01	1	0.01
Rm Chr	M9	pse	ent	M_urea_e	Urea	Amine	1	0.49	1	0.49
Rm Chr	M9	pan	ent	M_acald_e	Acetaldehyde	Alcohol & Aldenhyde	1	0.01	1	0.01
Rm Chr	M9	pan	ent	M_agm_e	Agmatine	Amine	1	0.01	1	0.01
Rm Chr	M9	pan	ent	M_ala__D_e	D-Alanine	Amino acid	1	0.01	1	0.01
Rm Chr	M9	pan	ent	M_alaala_e	D-Alanyl-D-alanine	Amino acid	1	0.01	1	0.01
Rm Chr	M9	pan	ent	M_cellb_e	Cellobiose	Carbohydrates	1	0.02	1	0.02
Rm Chr	M9	pan	ent	M_cgly_e	cysteine-glycine	Amino acid	1	0.01	1	0.01
Rm Chr	M9	pan	ent	M_cys__L_e	L-Cysteine	Amino acid	1	0.03	1	0.03
Rm Chr	M9	pan	ent	M_for_e	Formate	Organic acid	1	0.01	1	0.01
Rm Chr	M9	pan	ent	M_g3pe_e	Glycero-3-phosphoethanolAmine	Amine	1	0.03	1	0.03
Rm Chr	M9	pan	ent	M_g3pg_e	Glycerophosphoglycerol	Alcohol & Aldenhyde	1	0.08	1	0.08
Rm Chr	M9	pan	ent	M_glc__D_e	D-Glucose	Carbohydrates	1	0.01	1	0.01
Rm Chr	M9	pan	ent	M_glcn_e	D-Gluconate	Organic acid	1	0.01	1	0.01
Rm Chr	M9	pan	ent	M_glu__L_e	L-Glutamate	Organic acid	1	0.03	1	0.03
Rm Chr	M9	pan	ent	M_gly_e	Glycine	Amino acid	1	0.01	1	0.01
Rm Chr	M9	pan	ent	M_glyald_e	D-Glyceraldehyde	Alcohol & Aldenhyde	1	0.02	1	0.02
Rm Chr	M9	pan	ent	M_glyc3p_e	Glycerol 3-Phosphate	Organic acid	1	0.02	1	0.02
Rm Chr	M9	pan	ent	M_glyc_e	Glycerol	Alcohol & Aldenhyde	1	0.01	1	0.01
Rm Chr	M9	pan	ent	M_gsn_e	Guanosine	Organoheterocyclic compounds	1	0.07	1	0.07
Rm Chr	M9	pan	ent	M_gua_e	Guanine	Basic group	1	0.03	1	0.03
Rm Chr	M9	pan	ent	M_indole_e	indole	Organoheterocyclic compounds	1	0.01	1	0.01
Rm Chr	M9	pan	ent	M_ins_e	Inosine	Organoheterocyclic compounds	1	0.01	1	0.01
Rm Chr	M9	pan	ent	M_pi_e	Phosphate	Phosphate	1	0.02	1	0.02
Rm Chr	M9	pan	ent	M_ppap_e	Propanoyl Phosphate	Phosphate	1	0.03	1	0.03
Rm Chr	M9	pan	ent	M_rib__D_e	D-Ribose	Carbohydrates	1	0.01	1	0.01
Rm Chr	M9	pan	ent	M_ser__L_e	L-Serine	Amino acid	1	0.01	1	0.01
Rm Chr	M9	pan	ent	M_thr__L_e	L-Threonine	Amino acid	1	0.02	1	0.02
Rm Chr	M9	pan	ent	M_urea_e	Urea	Amine	1	0.49	1	0.49
Rm Chr	M9	aci	ent	M_acald_e	Acetaldehyde	Alcohol & Aldenhyde	0.2	0.01	1	0.002
Rm Chr	M9	aci	ent	M_cellb_e	Cellobiose	Carbohydrates	0.2	0.02	1	0.004
Rm Chr	M9	aci	ent	M_cys__L_e	L-Cysteine	Amino acid	0.2	0.03	1	0.006
Rm Chr	M9	aci	ent	M_glyc_e	Glycerol	Alcohol & Aldenhyde	0.2	0.01	1	0.002
Rm Chr	M9	aci	ent	M_glyclt_e	Glycolate	Organic acid	0.2	0.01	1	0.002
Rm Chr	M9	aci	ent	M_inost_e	Myo-Inositol	Alcohol & Aldenhyde	0.2	0.01	1	0.002
Rm Chr	M9	aci	ent	M_pi_e	Phosphate	Phosphate	0.2	0.02	1	0.004
Rm Chr	M9	aci	ent	M_rib__D_e	D-Ribose	Carbohydrates	0.2	0.01	1	0.002
Rm Chr	M9	com	ent	M_3gmp_e	Guanosine 3 Phosphate	Phosphate	0.6	0.85	1	0.51
Rm Chr	M9	com	ent	M_acald_e	Acetaldehyde	Alcohol & Aldenhyde	0.6	0.01	1	0.006
Rm Chr	M9	com	ent	M_ala__D_e	D-Alanine	Amino acid	0.6	0.01	1	0.006
Rm Chr	M9	com	ent	M_gal_e	D-Galactose	Carbohydrates	0.6	0.01	1	0.006
Rm Chr	M9	com	ent	M_glyc_e	Glycerol	Alcohol & Aldenhyde	0.6	0.01	1	0.006
Rm Chr	M9	com	ent	M_gua_e	Guanine	Basic group	0.6	0.03	1	0.018
Rm Chr	M9	com	ent	M_indole_e	indole	Organoheterocyclic compounds	0.6	0.01	1	0.006
Rm Chr	M9	com	ent	M_inost_e	Myo-Inositol	Alcohol & Aldenhyde	0.6	0.01	1	0.006
Rm Chr	M9	com	ent	M_mal__L_e	L-Malate	Organic acid	0.6	0.02	1	0.012
Rm Chr	M9	com	ent	M_pi_e	Phosphate	Phosphate	0.6	0.02	1	0.012
Rm Chr	M9	com	ent	M_ptrc_e	Putrescine	Amine	0.6	0.01	1	0.006
Rm Chr	M9	com	ent	M_rib__D_e	D-Ribose	Carbohydrates	0.6	0.01	1	0.006
Rm Chr	M9	com	ent	M_urea_e	Urea	Amine	0.6	0.49	1	0.294
Rm Chr	M9	pan	pse	M_acald_e	Acetaldehyde	Alcohol & Aldenhyde	1	0.49	1	0.49
Rm Chr	M9	pan	pse	M_actn__R_e	R-Acetoin	Alcohol & Aldenhyde	1	0.02	1	0.02
Rm Chr	M9	pan	pse	M_arg__L_e	L-Arginine	Amino acid	1	0.39	1	0.39
Rm Chr	M9	pan	pse	M_bz_e	Benzoate	Benzenoids	1	0.02	1	0.02
Rm Chr	M9	pan	pse	M_cellb_e	Cellobiose	Carbohydrates	1	0.04	1	0.04
Rm Chr	M9	pan	pse	M_etha_e	EthanolAmine	Amine	1	0.06	1	0.06
Rm Chr	M9	pan	pse	M_etoh_e	Ethanol	Alcohol & Aldenhyde	1	0.02	1	0.02
Rm Chr	M9	pan	pse	M_for_e	Formate	Organic acid	1	0.01	1	0.01
Rm Chr	M9	pan	pse	M_glc__D_e	D-Glucose	Carbohydrates	1	0.39	1	0.39
Rm Chr	M9	pan	pse	M_gly_e	Glycine	Amino acid	1	0.01	1	0.01
Rm Chr	M9	pan	pse	M_gua_e	Guanine	Basic group	1	0.03	1	0.03
Rm Chr	M9	pan	pse	M_hxan_e	Hypoxanthine	Basic group	1	0.38	1	0.38
Rm Chr	M9	pan	pse	M_indole_e	indole	Organoheterocyclic compounds	1	0.42	1	0.42
Rm Chr	M9	pan	pse	M_leu__L_e	L-Leucine	Amino acid	1	0.02	1	0.02
Rm Chr	M9	pan	pse	M_lys__L_e	L-Lysine	Amino acid	1	0.07	1	0.07
Rm Chr	M9	pan	pse	M_pi_e	Phosphate	Phosphate	1	1	1	1
Rm Chr	M9	pan	pse	M_thr__L_e	L-Threonine	Amino acid	1	0.17	1	0.17
Rm Chr	M9	pan	pse	M_ura_e	Uracil	Organoheterocyclic compounds	1	0.01	1	0.01
Rm Chr	M9	pan	pse	M_val__L_e	L-Valine	Amino acid	1	0.01	1	0.01
Rm Chr	M9	ent	pan	M_acald_e	Acetaldehyde	Alcohol & Aldenhyde	0.5	0.01	1	0.005
Rm Chr	M9	ent	pan	M_etoh_e	Ethanol	Alcohol & Aldenhyde	0.5	0.01	1	0.005
Rm Chr	M9	ent	pan	M_for_e	Formate	Organic acid	0.5	0.01	1	0.005
Rm Chr	M9	ent	pan	M_glyald_e	D-Glyceraldehyde	Alcohol & Aldenhyde	0.5	0.01	1	0.005
Rm Chr	M9	ent	pan	M_glyc_e	Glycerol	Alcohol & Aldenhyde	0.5	0.01	1	0.005
Rm Chr	M9	ent	pan	M_ins_e	Inosine	Organoheterocyclic compounds	0.5	0.03	1	0.015
Rm Chr	M9	ent	pan	M_mal__L_e	L-Malate	Organic acid	0.5	0.03	1	0.015
Rm Chr	M9	ent	pan	M_orn_e	Ornithine	Amino acid	0.5	0.01	1	0.005
Rm Chr	M9	ent	pan	M_pi_e	Phosphate	Phosphate	0.5	0.01	1	0.005
Rm Chr	M9	ent	pan	M_succ_e	Succinate	Organic acid	0.5	0.01	1	0.005
Rm Chr	M9	pse	pan	M_acald_e	Acetaldehyde	Alcohol & Aldenhyde	1	0.01	1	0.01
Rm Chr	M9	pse	pan	M_etoh_e	Ethanol	Alcohol & Aldenhyde	1	0.01	1	0.01
Rm Chr	M9	pse	pan	M_for_e	Formate	Organic acid	1	0.01	1	0.01
Rm Chr	M9	pse	pan	M_glyc_e	Glycerol	Alcohol & Aldenhyde	1	0.01	1	0.01
Rm Chr	M9	pse	pan	M_ins_e	Inosine	Organoheterocyclic compounds	1	0.03	1	0.03
Rm Chr	M9	ent	aci	M_acald_e	Acetaldehyde	Alcohol & Aldenhyde	0.5	0.02	1	0.01
Rm Chr	M9	ent	aci	M_arg__L_e	L-Arginine	Amino acid	0.5	0.02	1	0.01
Rm Chr	M9	ent	aci	M_cgly_e	cysteine-glycine	Amino acid	0.5	0.06	1	0.03
Rm Chr	M9	ent	aci	M_cys__L_e	L-Cysteine	Amino acid	0.5	0.02	1	0.01
Rm Chr	M9	ent	aci	M_etoh_e	Ethanol	Alcohol & Aldenhyde	0.5	0.03	1	0.015
Rm Chr	M9	ent	aci	M_g3pe_e	Glycero-3-phosphoethanolAmine	Amine	0.5	0.64	1	0.32
Rm Chr	M9	ent	aci	M_glyc_e	Glycerol	Alcohol & Aldenhyde	0.5	0.01	1	0.005
Rm Chr	M9	ent	aci	M_ile__L_e	L-Isoleucine	Amino acid	0.5	0.24	1	0.12
Rm Chr	M9	ent	aci	M_indole_e	indole	Organoheterocyclic compounds	0.5	0.02	1	0.01
Rm Chr	M9	ent	aci	M_leu__L_e	L-Leucine	Amino acid	0.5	0.02	1	0.01
Rm Chr	M9	ent	aci	M_lys__L_e	L-Lysine	Amino acid	0.5	0.08	1	0.04
Rm Chr	M9	ent	aci	M_mal__L_e	L-Malate	Organic acid	0.5	0.01	1	0.005
Rm Chr	M9	ent	aci	M_orn_e	Ornithine	Amino acid	0.5	0.01	1	0.005
Rm Chr	M9	ent	aci	M_phe__L_e	L-Phenylalanine	Amino acid	0.5	0.01	1	0.005
Rm Chr	M9	ent	aci	M_pi_e	Phosphate	Phosphate	0.5	0.34	1	0.17
Rm Chr	M9	pse	aci	M_acald_e	Acetaldehyde	Alcohol & Aldenhyde	1	0.02	1	0.02
Rm Chr	M9	pse	aci	M_arg__L_e	L-Arginine	Amino acid	1	0.02	1	0.02
Rm Chr	M9	pse	aci	M_etoh_e	Ethanol	Alcohol & Aldenhyde	1	0.03	1	0.03
Rm Chr	M9	pse	aci	M_glyc_e	Glycerol	Alcohol & Aldenhyde	1	0.01	1	0.01
Rm Chr	M9	pse	aci	M_indole_e	indole	Organoheterocyclic compounds	1	0.02	1	0.02
Rm Chr	M9	pse	aci	M_leu__L_e	L-Leucine	Amino acid	1	0.02	1	0.02
Rm Chr	M9	pse	aci	M_lys__L_e	L-Lysine	Amino acid	1	0.08	1	0.08
Rm Chr	M9	pan	aci	M_acald_e	Acetaldehyde	Alcohol & Aldenhyde	1	0.02	1	0.02
Rm Chr	M9	pan	aci	M_arg__L_e	L-Arginine	Amino acid	1	0.02	1	0.02
Rm Chr	M9	pan	aci	M_bz_e	Benzoate	Benzenoids	1	0.01	1	0.01
Rm Chr	M9	pan	aci	M_cgly_e	cysteine-glycine	Amino acid	1	0.06	1	0.06
Rm Chr	M9	pan	aci	M_cys__L_e	L-Cysteine	Amino acid	1	0.02	1	0.02
Rm Chr	M9	pan	aci	M_etoh_e	Ethanol	Alcohol & Aldenhyde	1	0.03	1	0.03
Rm Chr	M9	pan	aci	M_g3pe_e	Glycero-3-phosphoethanolAmine	Amine	1	0.64	1	0.64
Rm Chr	M9	pan	aci	M_glyc_e	Glycerol	Alcohol & Aldenhyde	1	0.01	1	0.01
Rm Chr	M9	pan	aci	M_indole_e	indole	Organoheterocyclic compounds	1	0.02	1	0.02
Rm Chr	M9	pan	aci	M_leu__L_e	L-Leucine	Amino acid	1	0.02	1	0.02
Rm Chr	M9	pan	aci	M_lys__L_e	L-Lysine	Amino acid	1	0.08	1	0.08
Rm Chr	M9	pan	aci	M_orn_e	Ornithine	Amino acid	1	0.01	1	0.01
Rm Chr	M9	pan	aci	M_pacald_e	Phenylacetaldehyde	Benzenoids	1	0.01	1	0.01
Rm Chr	M9	pan	aci	M_pi_e	Phosphate	Phosphate	1	0.34	1	0.34
Rm Chr	M9	ent	com	M_acald_e	Acetaldehyde	Alcohol & Aldenhyde	0.333333	0.01	1	0.00333333
Rm Chr	M9	ent	com	M_ala__L_e	L-Alanine	Amino acid	0.333333	0.01	1	0.00333333
Rm Chr	M9	ent	com	M_arg__L_e	L-Arginine	Amino acid	0.333333	0.7	1	0.233333
Rm Chr	M9	ent	com	M_cys__L_e	L-Cysteine	Amino acid	0.333333	0.02	1	0.00666667
Rm Chr	M9	ent	com	M_etoh_e	Ethanol	Alcohol & Aldenhyde	0.333333	0.02	1	0.00666667
Rm Chr	M9	ent	com	M_for_e	Formate	Organic acid	0.333333	0.01	1	0.00333333
Rm Chr	M9	ent	com	M_g3pg_e	Glycerophosphoglycerol	Alcohol & Aldenhyde	0.333333	0.1	1	0.0333333
Rm Chr	M9	ent	com	M_glc__D_e	D-Glucose	Carbohydrates	0.333333	0.05	1	0.0166667
Rm Chr	M9	ent	com	M_gly_e	Glycine	Amino acid	0.333333	0.15	1	0.05
Rm Chr	M9	ent	com	M_glyc_e	Glycerol	Alcohol & Aldenhyde	0.333333	0.03	1	0.01
Rm Chr	M9	ent	com	M_gthrd_e	Reduced glutathione	Amino acid	0.333333	0.01	1	0.00333333
Rm Chr	M9	ent	com	M_gua_e	Guanine	Basic group	0.333333	0.01	1	0.00333333
Rm Chr	M9	ent	com	M_hxan_e	Hypoxanthine	Basic group	0.333333	0.02	1	0.00666667
Rm Chr	M9	ent	com	M_leu__L_e	L-Leucine	Amino acid	0.333333	0.01	1	0.00333333
Rm Chr	M9	ent	com	M_lys__L_e	L-Lysine	Amino acid	0.333333	0.01	1	0.00333333
Rm Chr	M9	ent	com	M_mal__L_e	L-Malate	Organic acid	0.333333	0.01	1	0.00333333
Rm Chr	M9	ent	com	M_orn_e	Ornithine	Amino acid	0.333333	0.01	1	0.00333333
Rm Chr	M9	ent	com	M_ptrc_e	Putrescine	Amine	0.333333	0.01	1	0.00333333
Rm Chr	M9	ent	com	M_trp__L_e	L-Tryptophan	Amino acid	0.333333	0.09	1	0.03
Rm Chr	M9	ent	com	M_tyr__L_e	L-Tyrosine	Amino acid	0.333333	0.01	1	0.00333333
Rm Chr	M9	ent	com	M_ura_e	Uracil	Organoheterocyclic compounds	0.333333	0.01	1	0.00333333
Rm Chr	M9	pse	com	M_acald_e	Acetaldehyde	Alcohol & Aldenhyde	1	0.01	1	0.01
Rm Chr	M9	pse	com	M_arg__L_e	L-Arginine	Amino acid	1	0.7	1	0.7
Rm Chr	M9	pse	com	M_etoh_e	Ethanol	Alcohol & Aldenhyde	1	0.02	1	0.02
Rm Chr	M9	pse	com	M_for_e	Formate	Organic acid	1	0.01	1	0.01
Rm Chr	M9	pse	com	M_glc__D_e	D-Glucose	Carbohydrates	1	0.05	1	0.05
Rm Chr	M9	pse	com	M_glyc_e	Glycerol	Alcohol & Aldenhyde	1	0.03	1	0.03
Rm Chr	M9	pse	com	M_gua_e	Guanine	Basic group	1	0.01	1	0.01
Rm Chr	M9	pse	com	M_inost_e	Myo-Inositol	Alcohol & Aldenhyde	1	0.17	1	0.17
Rm Chr	M9	pse	com	M_leu__L_e	L-Leucine	Amino acid	1	0.01	1	0.01
Rm Chr	M9	pse	com	M_lys__L_e	L-Lysine	Amino acid	1	0.01	1	0.01
Rm Chr	M9	pse	com	M_oxa_e	Oxalate	Organic acid	1	0.02	1	0.02
Rm Chr	M9	pse	com	M_ura_e	Uracil	Organoheterocyclic compounds	1	0.01	1	0.01
Rm Chr	M9	pan	com	M_acald_e	Acetaldehyde	Alcohol & Aldenhyde	1	0.01	1	0.01
Rm Chr	M9	pan	com	M_arg__L_e	L-Arginine	Amino acid	1	0.7	1	0.7
Rm Chr	M9	pan	com	M_bz_e	Benzoate	Benzenoids	1	0.31	1	0.31
Rm Chr	M9	pan	com	M_cys__L_e	L-Cysteine	Amino acid	1	0.02	1	0.02
Rm Chr	M9	pan	com	M_etoh_e	Ethanol	Alcohol & Aldenhyde	1	0.02	1	0.02
Rm Chr	M9	pan	com	M_for_e	Formate	Organic acid	1	0.01	1	0.01
Rm Chr	M9	pan	com	M_g3pg_e	Glycerophosphoglycerol	Alcohol & Aldenhyde	1	0.1	1	0.1
Rm Chr	M9	pan	com	M_glc__D_e	D-Glucose	Carbohydrates	1	0.05	1	0.05
Rm Chr	M9	pan	com	M_gly_e	Glycine	Amino acid	1	0.15	1	0.15
Rm Chr	M9	pan	com	M_glyc_e	Glycerol	Alcohol & Aldenhyde	1	0.03	1	0.03
Rm Chr	M9	pan	com	M_gthrd_e	Reduced glutathione	Amino acid	1	0.01	1	0.01
Rm Chr	M9	pan	com	M_gua_e	Guanine	Basic group	1	0.01	1	0.01
Rm Chr	M9	pan	com	M_hxan_e	Hypoxanthine	Basic group	1	0.02	1	0.02
Rm Chr	M9	pan	com	M_leu__L_e	L-Leucine	Amino acid	1	0.01	1	0.01
Rm Chr	M9	pan	com	M_lys__L_e	L-Lysine	Amino acid	1	0.01	1	0.01
Rm Chr	M9	pan	com	M_orn_e	Ornithine	Amino acid	1	0.01	1	0.01
Rm Chr	M9	pan	com	M_oxa_e	Oxalate	Organic acid	1	0.02	1	0.02
Rm Chr	M9	pan	com	M_ura_e	Uracil	Organoheterocyclic compounds	1	0.01	1	0.01
Rm Chr	M9	aci	com	M_acald_e	Acetaldehyde	Alcohol & Aldenhyde	0.333333	0.01	1	0.00333333
Rm Chr	M9	aci	com	M_cys__L_e	L-Cysteine	Amino acid	0.333333	0.02	1	0.00666667
Rm Chr	M9	aci	com	M_etoh_e	Ethanol	Alcohol & Aldenhyde	0.333333	0.02	1	0.00666667
Rm Chr	M9	aci	com	M_glyc_e	Glycerol	Alcohol & Aldenhyde	0.333333	0.03	1	0.01
Rm Chr	M9	aci	com	M_inost_e	Myo-Inositol	Alcohol & Aldenhyde	0.333333	0.17	1	0.0566667
Rm Chr	M9	aci	com	M_lac__L_e	L-Lactate	Organic acid	0.333333	0.01	1	0.00333333
Rm Chr	M9	aci	com	M_leu__L_e	L-Leucine	Amino acid	0.333333	0.01	1	0.00333333
Rm Chr	M9	aci	com	M_lys__L_e	L-Lysine	Amino acid	0.333333	0.01	1	0.00333333
Rm Pan	M9	aci	com	M_acald_e	Acetaldehyde	Alcohol & Aldenhyde	0.333333	0.02	1	0.00666667
Rm Pan	M9	aci	com	M_cys__L_e	L-Cysteine	Amino acid	0.333333	0.01	1	0.00333333
Rm Pan	M9	aci	com	M_etoh_e	Ethanol	Alcohol & Aldenhyde	0.333333	0.01	1	0.00333333
Rm Pan	M9	aci	com	M_glyc_e	Glycerol	Alcohol & Aldenhyde	0.333333	0.01	1	0.00333333
Rm Pan	M9	aci	com	M_inost_e	Myo-Inositol	Alcohol & Aldenhyde	0.333333	0.01	1	0.00333333
Rm Pan	M9	aci	com	M_leu__L_e	L-Leucine	Amino acid	0.333333	0.33	1	0.11
Rm Pan	M9	aci	com	M_lys__L_e	L-Lysine	Amino acid	0.333333	0.02	1	0.00666667
Rm Pan	M9	aci	com	M_pi_e	Phosphate	Phosphate	0.333333	0.09	1	0.03
Rm Pan	M9	chr	aci	M_arg__L_e	L-Arginine	Amino acid	0.5	0.02	1	0.01
Rm Pan	M9	chr	aci	M_glyc_e	Glycerol	Alcohol & Aldenhyde	0.5	0.02	1	0.01
Rm Pan	M9	chr	aci	M_indole_e	indole	Organoheterocyclic compounds	0.5	0.01	1	0.005
Rm Pan	M9	chr	aci	M_lys__L_e	L-Lysine	Amino acid	0.5	0.01	1	0.005
Rm Pan	M9	chr	com	M_4hbz_e	4-Hydroxybenzoate	Organic acid	0.333333	0.01	1	0.00333333
Rm Pan	M9	chr	com	M_acald_e	Acetaldehyde	Alcohol & Aldenhyde	0.333333	0.02	1	0.00666667
Rm Pan	M9	chr	com	M_arg__L_e	L-Arginine	Amino acid	0.333333	0.64	1	0.213333
Rm Pan	M9	chr	com	M_etoh_e	Ethanol	Alcohol & Aldenhyde	0.333333	0.01	1	0.00333333
Rm Pan	M9	chr	com	M_glu__L_e	L-Glutamate	Organic acid	0.333333	0.02	1	0.00666667
Rm Pan	M9	chr	com	M_glyc_e	Glycerol	Alcohol & Aldenhyde	0.333333	0.01	1	0.00333333
Rm Pan	M9	chr	com	M_lys__L_e	L-Lysine	Amino acid	0.333333	0.02	1	0.00666667
Rm Pan	M9	com	aci	M_acald_e	Acetaldehyde	Alcohol & Aldenhyde	0.25	0.01	1	0.0025
Rm Pan	M9	com	aci	M_etoh_e	Ethanol	Alcohol & Aldenhyde	0.25	0.03	1	0.0075
Rm Pan	M9	com	aci	M_glyc_e	Glycerol	Alcohol & Aldenhyde	0.25	0.02	1	0.005
Rm Pan	M9	com	aci	M_gua_e	Guanine	Basic group	0.25	0.01	1	0.0025
Rm Pan	M9	com	aci	M_indole_e	indole	Organoheterocyclic compounds	0.25	0.01	1	0.0025
Rm Pan	M9	com	aci	M_lac__L_e	L-Lactate	Organic acid	0.25	0.01	1	0.0025
Rm Pan	M9	com	aci	M_leu__L_e	L-Leucine	Amino acid	0.25	0.01	1	0.0025
Rm Pan	M9	com	aci	M_lys__L_e	L-Lysine	Amino acid	0.25	0.01	1	0.0025
Rm Pan	M9	com	aci	M_ptrc_e	Putrescine	Amine	0.25	0.01	1	0.0025
Rm Pan	M9	ent	chr	M_ala__L_e	L-Alanine	Amino acid	1	0.01	1	0.01
Rm Pan	M9	ent	chr	M_etoh_e	Ethanol	Alcohol & Aldenhyde	1	0.02	1	0.02
Rm Pan	M9	ent	chr	M_glu__L_e	L-Glutamate	Organic acid	1	0.03	1	0.03
Rm Pan	M9	ent	chr	M_gly_e	Glycine	Amino acid	1	0.01	1	0.01
Rm Pan	M9	ent	chr	M_glyc_e	Glycerol	Alcohol & Aldenhyde	1	0.01	1	0.01
Rm Pan	M9	ent	chr	M_leu__L_e	L-Leucine	Amino acid	1	0.01	1	0.01
Rm Pan	M9	ent	chr	M_ptrc_e	Putrescine	Amine	1	0.01	1	0.01
Rm Pan	M9	ent	chr	M_thr__L_e	L-Threonine	Amino acid	1	0.01	1	0.01
Rm Pan	M9	ent	pse	M_acald_e	Acetaldehyde	Alcohol & Aldenhyde	1	0.02	1	0.02
Rm Pan	M9	ent	pse	M_actn__R_e	R-Acetoin	Alcohol & Aldenhyde	1	0.02	1	0.02
Rm Pan	M9	ent	pse	M_ala__L_e	L-Alanine	Amino acid	1	0.02	1	0.02
Rm Pan	M9	ent	pse	M_arg__L_e	L-Arginine	Amino acid	1	0.02	1	0.02
Rm Pan	M9	ent	pse	M_cellb_e	Cellobiose	Carbohydrates	1	0.17	1	0.17
Rm Pan	M9	ent	pse	M_etha_e	EthanolAmine	Amine	1	0.02	1	0.02
Rm Pan	M9	ent	pse	M_etoh_e	Ethanol	Alcohol & Aldenhyde	1	0.03	1	0.03
Rm Pan	M9	ent	pse	M_for_e	Formate	Organic acid	1	0.02	1	0.02
Rm Pan	M9	ent	pse	M_glc__D_e	D-Glucose	Carbohydrates	1	0.01	1	0.01
Rm Pan	M9	ent	pse	M_gly_e	Glycine	Amino acid	1	0.04	1	0.04
Rm Pan	M9	ent	pse	M_glyc_e	Glycerol	Alcohol & Aldenhyde	1	0.02	1	0.02
Rm Pan	M9	ent	pse	M_hxan_e	Hypoxanthine	Basic group	1	0.16	1	0.16
Rm Pan	M9	ent	pse	M_ile__L_e	L-Isoleucine	Amino acid	1	0.04	1	0.04
Rm Pan	M9	ent	pse	M_leu__L_e	L-Leucine	Amino acid	1	0.39	1	0.39
Rm Pan	M9	ent	pse	M_lys__L_e	L-Lysine	Amino acid	1	0.01	1	0.01
Rm Pan	M9	ent	pse	M_mal__L_e	L-Malate	Organic acid	1	0.02	1	0.02
Rm Pan	M9	ent	pse	M_met__L_e	L-Methionine	Amino acid	1	0.01	1	0.01
Rm Pan	M9	ent	pse	M_phe__L_e	L-Phenylalanine	Amino acid	1	0.02	1	0.02
Rm Pan	M9	ent	pse	M_pi_e	Phosphate	Phosphate	1	1	1	1
Rm Pan	M9	ent	pse	M_ptrc_e	Putrescine	Amine	1	0.02	1	0.02
Rm Pan	M9	ent	pse	M_thr__L_e	L-Threonine	Amino acid	1	0.03	1	0.03
Rm Pan	M9	ent	pse	M_thym_e	Thymine	Basic group	1	0.01	1	0.01
Rm Pan	M9	ent	pse	M_val__L_e	L-Valine	Amino acid	1	0.39	1	0.39
Rm Pan	M9	ent	aci	M_acald_e	Acetaldehyde	Alcohol & Aldenhyde	1	0.01	1	0.01
Rm Pan	M9	ent	aci	M_ala__L_e	L-Alanine	Amino acid	1	0.02	1	0.02
Rm Pan	M9	ent	aci	M_arg__L_e	L-Arginine	Amino acid	1	0.02	1	0.02
Rm Pan	M9	ent	aci	M_cgly_e	cysteine-glycine	Amino acid	1	0.05	1	0.05
Rm Pan	M9	ent	aci	M_cys__L_e	L-Cysteine	Amino acid	1	0.8	1	0.8
Rm Pan	M9	ent	aci	M_etoh_e	Ethanol	Alcohol & Aldenhyde	1	0.03	1	0.03
Rm Pan	M9	ent	aci	M_g3pe_e	Glycero-3-phosphoethanolAmine	Amine	1	0.83	1	0.83
Rm Pan	M9	ent	aci	M_glc__D_e	D-Glucose	Carbohydrates	1	0.02	1	0.02
Rm Pan	M9	ent	aci	M_glyc_e	Glycerol	Alcohol & Aldenhyde	1	0.02	1	0.02
Rm Pan	M9	ent	aci	M_gua_e	Guanine	Basic group	1	0.01	1	0.01
Rm Pan	M9	ent	aci	M_indole_e	indole	Organoheterocyclic compounds	1	0.01	1	0.01
Rm Pan	M9	ent	aci	M_leu__L_e	L-Leucine	Amino acid	1	0.01	1	0.01
Rm Pan	M9	ent	aci	M_lys__L_e	L-Lysine	Amino acid	1	0.01	1	0.01
Rm Pan	M9	ent	aci	M_orn_e	Ornithine	Amino acid	1	0.01	1	0.01
Rm Pan	M9	ent	aci	M_phe__L_e	L-Phenylalanine	Amino acid	1	0.09	1	0.09
Rm Pan	M9	ent	aci	M_pi_e	Phosphate	Phosphate	1	0.17	1	0.17
Rm Pan	M9	ent	aci	M_ptrc_e	Putrescine	Amine	1	0.01	1	0.01
Rm Pan	M9	ent	com	M_4abut_e	4-Aminobutanoate	Organic acid	1	0.03	1	0.03
Rm Pan	M9	ent	com	M_4hbz_e	4-Hydroxybenzoate	Organic acid	1	0.01	1	0.01
Rm Pan	M9	ent	com	M_acald_e	Acetaldehyde	Alcohol & Aldenhyde	1	0.02	1	0.02
Rm Pan	M9	ent	com	M_ala__L_e	L-Alanine	Amino acid	1	0.01	1	0.01
Rm Pan	M9	ent	com	M_arg__L_e	L-Arginine	Amino acid	1	0.64	1	0.64
Rm Pan	M9	ent	com	M_cys__L_e	L-Cysteine	Amino acid	1	0.01	1	0.01
Rm Pan	M9	ent	com	M_etoh_e	Ethanol	Alcohol & Aldenhyde	1	0.01	1	0.01
Rm Pan	M9	ent	com	M_for_e	Formate	Organic acid	1	0.01	1	0.01
Rm Pan	M9	ent	com	M_fum_e	Fumarate	Organic acid	1	0.01	1	0.01
Rm Pan	M9	ent	com	M_glc__D_e	D-Glucose	Carbohydrates	1	0.02	1	0.02
Rm Pan	M9	ent	com	M_glu__L_e	L-Glutamate	Organic acid	1	0.02	1	0.02
Rm Pan	M9	ent	com	M_glyc3p_e	Glycerol 3-Phosphate	Organic acid	1	0.67	1	0.67
Rm Pan	M9	ent	com	M_glyc_e	Glycerol	Alcohol & Aldenhyde	1	0.01	1	0.01
Rm Pan	M9	ent	com	M_gthrd_e	Reduced glutathione	Amino acid	1	0.01	1	0.01
Rm Pan	M9	ent	com	M_gua_e	Guanine	Basic group	1	0.24	1	0.24
Rm Pan	M9	ent	com	M_ile__L_e	L-Isoleucine	Amino acid	1	0.02	1	0.02
Rm Pan	M9	ent	com	M_leu__L_e	L-Leucine	Amino acid	1	0.33	1	0.33
Rm Pan	M9	ent	com	M_lys__L_e	L-Lysine	Amino acid	1	0.02	1	0.02
Rm Pan	M9	ent	com	M_phe__L_e	L-Phenylalanine	Amino acid	1	0.02	1	0.02
Rm Pan	M9	ent	com	M_pi_e	Phosphate	Phosphate	1	0.09	1	0.09
Rm Pan	M9	ent	com	M_ptrc_e	Putrescine	Amine	1	0.01	1	0.01
Rm Pan	M9	ent	com	M_ser__L_e	L-Serine	Amino acid	1	0.02	1	0.02
Rm Pan	M9	ent	com	M_trp__L_e	L-Tryptophan	Amino acid	1	0.01	1	0.01
Rm Pan	M9	ent	com	M_ura_e	Uracil	Organoheterocyclic compounds	1	0.03	1	0.03
Rm Pan	M9	ent	com	M_urea_e	Urea	Amine	1	0.01	1	0.01
Rm Pan	M9	pse	aci	M_acald_e	Acetaldehyde	Alcohol & Aldenhyde	0.75	0.01	1	0.0075
Rm Pan	M9	pse	aci	M_arg__L_e	L-Arginine	Amino acid	0.75	0.02	1	0.015
Rm Pan	M9	pse	aci	M_etoh_e	Ethanol	Alcohol & Aldenhyde	0.75	0.03	1	0.0225
Rm Pan	M9	pse	aci	M_glc__D_e	D-Glucose	Carbohydrates	0.75	0.02	1	0.015
Rm Pan	M9	pse	aci	M_glyc_e	Glycerol	Alcohol & Aldenhyde	0.75	0.02	1	0.015
Rm Pan	M9	pse	aci	M_gua_e	Guanine	Basic group	0.75	0.01	1	0.0075
Rm Pan	M9	pse	aci	M_indole_e	indole	Organoheterocyclic compounds	0.75	0.01	1	0.0075
Rm Pan	M9	pse	aci	M_leu__L_e	L-Leucine	Amino acid	0.75	0.01	1	0.0075
Rm Pan	M9	pse	aci	M_lys__L_e	L-Lysine	Amino acid	0.75	0.01	1	0.0075
Rm Pan	M9	pse	com	M_4hbz_e	4-Hydroxybenzoate	Organic acid	1	0.01	1	0.01
Rm Pan	M9	pse	com	M_acald_e	Acetaldehyde	Alcohol & Aldenhyde	1	0.02	1	0.02
Rm Pan	M9	pse	com	M_arg__L_e	L-Arginine	Amino acid	1	0.64	1	0.64
Rm Pan	M9	pse	com	M_etoh_e	Ethanol	Alcohol & Aldenhyde	1	0.01	1	0.01
Rm Pan	M9	pse	com	M_for_e	Formate	Organic acid	1	0.01	1	0.01
Rm Pan	M9	pse	com	M_glc__D_e	D-Glucose	Carbohydrates	1	0.02	1	0.02
Rm Pan	M9	pse	com	M_glyc_e	Glycerol	Alcohol & Aldenhyde	1	0.01	1	0.01
Rm Pan	M9	pse	com	M_gua_e	Guanine	Basic group	1	0.24	1	0.24
Rm Pan	M9	pse	com	M_inost_e	Myo-Inositol	Alcohol & Aldenhyde	1	0.01	1	0.01
Rm Pan	M9	pse	com	M_leu__L_e	L-Leucine	Amino acid	1	0.33	1	0.33
Rm Pan	M9	pse	com	M_lys__L_e	L-Lysine	Amino acid	1	0.02	1	0.02
Rm Pan	M9	pse	com	M_ura_e	Uracil	Organoheterocyclic compounds	1	0.03	1	0.03
Rm Pan	M9	pse	com	M_urea_e	Urea	Amine	1	0.01	1	0.01
Rm Aci	M9	com	chr	M_acald_e	Acetaldehyde	Alcohol & Aldenhyde	0.4	0.01	1	0.004
Rm Aci	M9	com	chr	M_ala__D_e	D-Alanine	Amino acid	0.4	0.3	1	0.12
Rm Aci	M9	com	chr	M_etoh_e	Ethanol	Alcohol & Aldenhyde	0.4	0.01	1	0.004
Rm Aci	M9	com	chr	M_gal_e	D-Galactose	Carbohydrates	0.4	0.06	1	0.024
Rm Aci	M9	com	chr	M_glyc_e	Glycerol	Alcohol & Aldenhyde	0.4	0.02	1	0.008
Rm Aci	M9	com	chr	M_gua_e	Guanine	Basic group	0.4	0.02	1	0.008
Rm Aci	M9	com	chr	M_indole_e	indole	Organoheterocyclic compounds	0.4	0.01	1	0.004
Rm Aci	M9	com	chr	M_lys__L_e	L-Lysine	Amino acid	0.4	0.02	1	0.008
Rm Aci	M9	com	chr	M_mal__L_e	L-Malate	Organic acid	0.4	0.01	1	0.004
Rm Aci	M9	com	chr	M_pi_e	Phosphate	Phosphate	0.4	0.05	1	0.02
Rm Aci	M9	ent	chr	M_acald_e	Acetaldehyde	Alcohol & Aldenhyde	0.6	0.01	1	0.006
Rm Aci	M9	ent	chr	M_agm_e	Agmatine	Amine	0.6	0.02	1	0.012
Rm Aci	M9	ent	chr	M_ala__D_e	D-Alanine	Amino acid	0.6	0.3	1	0.18
Rm Aci	M9	ent	chr	M_arg__L_e	L-Arginine	Amino acid	0.6	0.47	1	0.282
Rm Aci	M9	ent	chr	M_asp__L_e	L-Aspartate	Amino acid	0.6	0.01	1	0.006
Rm Aci	M9	ent	chr	M_cgly_e	cysteine-glycine	Amino acid	0.6	0.01	1	0.006
Rm Aci	M9	ent	chr	M_cys__L_e	L-Cysteine	Amino acid	0.6	0.01	1	0.006
Rm Aci	M9	ent	chr	M_etoh_e	Ethanol	Alcohol & Aldenhyde	0.6	0.01	1	0.006
Rm Aci	M9	ent	chr	M_fum_e	Fumarate	Organic acid	0.6	0.01	1	0.006
Rm Aci	M9	ent	chr	M_g3pg_e	Glycerophosphoglycerol	Alcohol & Aldenhyde	0.6	0.95	1	0.57
Rm Aci	M9	ent	chr	M_glu__L_e	L-Glutamate	Organic acid	0.6	0.02	1	0.012
Rm Aci	M9	ent	chr	M_glyc_e	Glycerol	Alcohol & Aldenhyde	0.6	0.02	1	0.012
Rm Aci	M9	ent	chr	M_gsn_e	Guanosine	Basic group	0.6	0.06	1	0.036
Rm Aci	M9	ent	chr	M_gthrd_e	Reduced glutathione	Amino acid	0.6	0.14	1	0.084
Rm Aci	M9	ent	chr	M_gua_e	Guanine	Basic group	0.6	0.02	1	0.012
Rm Aci	M9	ent	chr	M_ile__L_e	L-Isoleucine	Amino acid	0.6	0.01	1	0.006
Rm Aci	M9	ent	chr	M_indole_e	indole	Organoheterocyclic compounds	0.6	0.01	1	0.006
Rm Aci	M9	ent	chr	M_ins_e	Inosine	Organoheterocyclic compounds	0.6	0.02	1	0.012
Rm Aci	M9	ent	chr	M_lys__L_e	L-Lysine	Amino acid	0.6	0.02	1	0.012
Rm Aci	M9	ent	chr	M_mal__L_e	L-Malate	Organic acid	0.6	0.01	1	0.006
Rm Aci	M9	ent	chr	M_met__L_e	L-Methionine	Amino acid	0.6	0.01	1	0.006
Rm Aci	M9	ent	chr	M_orn_e	Ornithine	Amino acid	0.6	0.01	1	0.006
Rm Aci	M9	ent	chr	M_pi_e	Phosphate	Phosphate	0.6	0.05	1	0.03
Rm Aci	M9	ent	chr	M_trp__L_e	L-Tryptophan	Amino acid	0.6	0.06	1	0.036
Rm Aci	M9	ent	chr	M_ura_e	Uracil	Organoheterocyclic compounds	0.6	0.49	1	0.294
Rm Aci	M9	pan	chr	M_acald_e	Acetaldehyde	Alcohol & Aldenhyde	0.6	0.01	1	0.006
Rm Aci	M9	pan	chr	M_agm_e	Agmatine	Amine	0.6	0.02	1	0.012
Rm Aci	M9	pan	chr	M_ala__D_e	D-Alanine	Amino acid	0.6	0.3	1	0.18
Rm Aci	M9	pan	chr	M_arg__L_e	L-Arginine	Amino acid	0.6	0.47	1	0.282
Rm Aci	M9	pan	chr	M_cgly_e	cysteine-glycine	Amino acid	0.6	0.01	1	0.006
Rm Aci	M9	pan	chr	M_cys__L_e	L-Cysteine	Amino acid	0.6	0.01	1	0.006
Rm Aci	M9	pan	chr	M_etoh_e	Ethanol	Alcohol & Aldenhyde	0.6	0.01	1	0.006
Rm Aci	M9	pan	chr	M_fum_e	Fumarate	Organic acid	0.6	0.01	1	0.006
Rm Aci	M9	pan	chr	M_g3pg_e	Glycerophosphoglycerol	Alcohol & Aldenhyde	0.6	0.95	1	0.57
Rm Aci	M9	pan	chr	M_glu__L_e	L-Glutamate	Organic acid	0.6	0.02	1	0.012
Rm Aci	M9	pan	chr	M_glyc_e	Glycerol	Alcohol & Aldenhyde	0.6	0.02	1	0.012
Rm Aci	M9	pan	chr	M_gsn_e	Guanosine	Basic group	0.6	0.06	1	0.036
Rm Aci	M9	pan	chr	M_gthrd_e	Reduced glutathione	Amino acid	0.6	0.14	1	0.084
Rm Aci	M9	pan	chr	M_gua_e	Guanine	Basic group	0.6	0.02	1	0.012
Rm Aci	M9	pan	chr	M_indole_e	indole	Organoheterocyclic compounds	0.6	0.01	1	0.006
Rm Aci	M9	pan	chr	M_ins_e	Inosine	Organoheterocyclic compounds	0.6	0.02	1	0.012
Rm Aci	M9	pan	chr	M_lys__L_e	L-Lysine	Amino acid	0.6	0.02	1	0.012
Rm Aci	M9	pan	chr	M_met__L_e	L-Methionine	Amino acid	0.6	0.01	1	0.006
Rm Aci	M9	pan	chr	M_orn_e	Ornithine	Amino acid	0.6	0.01	1	0.006
Rm Aci	M9	pan	chr	M_ura_e	Uracil	Organoheterocyclic compounds	0.6	0.49	1	0.294
Rm Aci	M9	pse	chr	M_acald_e	Acetaldehyde	Alcohol & Aldenhyde	1	0.01	1	0.01
Rm Aci	M9	pse	chr	M_arg__L_e	L-Arginine	Amino acid	1	0.47	1	0.47
Rm Aci	M9	pse	chr	M_etoh_e	Ethanol	Alcohol & Aldenhyde	1	0.01	1	0.01
Rm Aci	M9	pse	chr	M_glyc_e	Glycerol	Alcohol & Aldenhyde	1	0.02	1	0.02
Rm Aci	M9	pse	chr	M_gua_e	Guanine	Basic group	1	0.02	1	0.02
Rm Aci	M9	pse	chr	M_indole_e	indole	Organoheterocyclic compounds	1	0.01	1	0.01
Rm Aci	M9	pse	chr	M_ins_e	Inosine	Organoheterocyclic compounds	1	0.02	1	0.02
Rm Aci	M9	pse	chr	M_lys__L_e	L-Lysine	Amino acid	1	0.02	1	0.02
Rm Aci	M9	pse	chr	M_ura_e	Uracil	Organoheterocyclic compounds	1	0.49	1	0.49
Rm Aci	M9	chr	com	M_4hbz_e	4-Hydroxybenzoate	Benzenoids	0.4	0.01	1	0.004
Rm Aci	M9	chr	com	M_acald_e	Acetaldehyde	Alcohol & Aldenhyde	0.4	0.01	1	0.004
Rm Aci	M9	chr	com	M_arg__L_e	L-Arginine	Amino acid	0.4	0.51	1	0.204
Rm Aci	M9	chr	com	M_cys__L_e	L-Cysteine	Amino acid	0.4	0.02	1	0.008
Rm Aci	M9	chr	com	M_etoh_e	Ethanol	Alcohol & Aldenhyde	0.4	0.01	1	0.004
Rm Aci	M9	chr	com	M_glu__L_e	L-Glutamate	Organic acid	0.4	0.02	1	0.008
Rm Aci	M9	chr	com	M_glyc_e	Glycerol	Alcohol & Aldenhyde	0.4	0.02	1	0.008
Rm Aci	M9	chr	com	M_lys__L_e	L-Lysine	Amino acid	0.4	0.14	1	0.056
Rm Aci	M9	chr	com	M_ura_e	Uracil	Organoheterocyclic compounds	0.4	0.01	1	0.004
Rm Aci	M9	ent	com	M_4hbz_e	4-Hydroxybenzoate	Benzenoids	0.6	0.01	1	0.006
Rm Aci	M9	ent	com	M_acald_e	Acetaldehyde	Alcohol & Aldenhyde	0.6	0.01	1	0.006
Rm Aci	M9	ent	com	M_ala__L_e	L-Alanine	Amino acid	0.6	0.02	1	0.012
Rm Aci	M9	ent	com	M_arg__L_e	L-Arginine	Amino acid	0.6	0.51	1	0.306
Rm Aci	M9	ent	com	M_asp__L_e	L-Aspartate	Amino acid	0.6	0.01	1	0.006
Rm Aci	M9	ent	com	M_cys__L_e	L-Cysteine	Amino acid	0.6	0.02	1	0.012
Rm Aci	M9	ent	com	M_etoh_e	Ethanol	Alcohol & Aldenhyde	0.6	0.01	1	0.006
Rm Aci	M9	ent	com	M_for_e	Formate	Organic acid	0.6	0.02	1	0.012
Rm Aci	M9	ent	com	M_g3pg_e	Glycerophosphoglycerol	Alcohol & Aldenhyde	0.6	0.94	1	0.564
Rm Aci	M9	ent	com	M_glu__L_e	L-Glutamate	Organic acid	0.6	0.02	1	0.012
Rm Aci	M9	ent	com	M_glyc_e	Glycerol	Alcohol & Aldenhyde	0.6	0.02	1	0.012
Rm Aci	M9	ent	com	M_gthrd_e	Reduced glutathione	Amino acid	0.6	0.3	1	0.18
Rm Aci	M9	ent	com	M_hxan_e	Hypoxanthine	Basic group	0.6	0.01	1	0.006
Rm Aci	M9	ent	com	M_leu__L_e	L-Leucine	Amino acid	0.6	0.01	1	0.006
Rm Aci	M9	ent	com	M_lys__L_e	L-Lysine	Amino acid	0.6	0.14	1	0.084
Rm Aci	M9	ent	com	M_met__L_e	L-Methionine	Amino acid	0.6	0.01	1	0.006
Rm Aci	M9	ent	com	M_pi_e	Phosphate	Phosphate	0.6	0.03	1	0.018
Rm Aci	M9	ent	com	M_rib__D_e	D-Ribose	Carbohydrates	0.6	0.01	1	0.006
Rm Aci	M9	ent	com	M_ura_e	Uracil	Organoheterocyclic compounds	0.6	0.01	1	0.006
Rm Aci	M9	pan	com	M_4hbz_e	4-Hydroxybenzoate	Benzenoids	0.6	0.01	1	0.006
Rm Aci	M9	pan	com	M_acald_e	Acetaldehyde	Alcohol & Aldenhyde	0.6	0.01	1	0.006
Rm Aci	M9	pan	com	M_arg__L_e	L-Arginine	Amino acid	0.6	0.51	1	0.306
Rm Aci	M9	pan	com	M_bz_e	Benzoate	Benzenoids	0.6	0.07	1	0.042
Rm Aci	M9	pan	com	M_cys__L_e	L-Cysteine	Amino acid	0.6	0.02	1	0.012
Rm Aci	M9	pan	com	M_etoh_e	Ethanol	Alcohol & Aldenhyde	0.6	0.01	1	0.006
Rm Aci	M9	pan	com	M_for_e	Formate	Organic acid	0.6	0.02	1	0.012
Rm Aci	M9	pan	com	M_g3pg_e	Glycerophosphoglycerol	Alcohol & Aldenhyde	0.6	0.94	1	0.564
Rm Aci	M9	pan	com	M_glu__L_e	L-Glutamate	Organic acid	0.6	0.02	1	0.012
Rm Aci	M9	pan	com	M_glyc_e	Glycerol	Alcohol & Aldenhyde	0.6	0.02	1	0.012
Rm Aci	M9	pan	com	M_gthrd_e	Reduced glutathione	Amino acid	0.6	0.3	1	0.18
Rm Aci	M9	pan	com	M_hxan_e	Hypoxanthine	Basic group	0.6	0.01	1	0.006
Rm Aci	M9	pan	com	M_leu__L_e	L-Leucine	Amino acid	0.6	0.01	1	0.006
Rm Aci	M9	pan	com	M_lys__L_e	L-Lysine	Amino acid	0.6	0.14	1	0.084
Rm Aci	M9	pan	com	M_met__L_e	L-Methionine	Amino acid	0.6	0.01	1	0.006
Rm Aci	M9	pan	com	M_pi_e	Phosphate	Phosphate	0.6	0.03	1	0.018
Rm Aci	M9	pan	com	M_rib__D_e	D-Ribose	Carbohydrates	0.6	0.01	1	0.006
Rm Aci	M9	pan	com	M_ura_e	Uracil	Organoheterocyclic compounds	0.6	0.01	1	0.006
Rm Aci	M9	pse	com	M_4hbz_e	4-Hydroxybenzoate	Benzenoids	1	0.01	1	0.01
Rm Aci	M9	pse	com	M_acald_e	Acetaldehyde	Alcohol & Aldenhyde	1	0.01	1	0.01
Rm Aci	M9	pse	com	M_arg__L_e	L-Arginine	Amino acid	1	0.51	1	0.51
Rm Aci	M9	pse	com	M_etoh_e	Ethanol	Alcohol & Aldenhyde	1	0.01	1	0.01
Rm Aci	M9	pse	com	M_for_e	Formate	Organic acid	1	0.02	1	0.02
Rm Aci	M9	pse	com	M_glc__D_e	D-Glucose	Carbohydrates	1	0.01	1	0.01
Rm Aci	M9	pse	com	M_glyc_e	Glycerol	Alcohol & Aldenhyde	1	0.02	1	0.02
Rm Aci	M9	pse	com	M_inost_e	Myo-Inositol	Alcohol & Aldenhyde	1	0.02	1	0.02
Rm Aci	M9	pse	com	M_leu__L_e	L-Leucine	Amino acid	1	0.01	1	0.01
Rm Aci	M9	pse	com	M_lys__L_e	L-Lysine	Amino acid	1	0.14	1	0.14
Rm Aci	M9	pse	com	M_rib__D_e	D-Ribose	Carbohydrates	1	0.01	1	0.01
Rm Aci	M9	pse	com	M_ura_e	Uracil	Organoheterocyclic compounds	1	0.01	1	0.01
Rm Aci	M9	pse	ent	M_acald_e	Acetaldehyde	Alcohol & Aldenhyde	1	0.01	1	0.01
Rm Aci	M9	pse	ent	M_arg__L_e	L-Arginine	Amino acid	1	0.04	1	0.04
Rm Aci	M9	pse	ent	M_glyc_e	Glycerol	Alcohol & Aldenhyde	1	0.01	1	0.01
Rm Aci	M9	pse	ent	M_ins_e	Inosine	Organoheterocyclic compounds	1	0.01	1	0.01
Rm Aci	M9	pse	ent	M_urea_e	Urea	Amine	1	0.02	1	0.02
Rm Aci	M9	pse	pan	M_acald_e	Acetaldehyde	Alcohol & Aldenhyde	1	0.01	1	0.01
Rm Aci	M9	pse	pan	M_etoh_e	Ethanol	Alcohol & Aldenhyde	1	0.01	1	0.01
Rm Aci	M9	pse	pan	M_inost_e	Myo-Inositol	Alcohol & Aldenhyde	1	0.01	1	0.01
Rm Aci	M9	pse	pan	M_ins_e	Inosine	Organoheterocyclic compounds	1	0.05	1	0.05
Rm Aci	M9	pse	pan	M_leu__L_e	L-Leucine	Amino acid	1	0.01	1	0.01
Rm Aci	M9	pse	pan	M_rib__D_e	D-Ribose	Carbohydrates	1	0.01	1	0.01
Rm Aci	M9	pse	pan	M_urea_e	Urea	Amine	1	0.01	1	0.01
Rm Aci	M9	ent	pse	M_acald_e	Acetaldehyde	Alcohol & Aldenhyde	0.5	0.01	1	0.005
Rm Aci	M9	ent	pse	M_cellb_e	Cellobiose	Carbohydrates	0.5	0.97	1	0.485
Rm Aci	M9	ent	pse	M_glyc_e	Glycerol	Alcohol & Aldenhyde	0.5	0.02	1	0.01
Rm Aci	M9	ent	pse	M_met__L_e	L-Methionine	Amino acid	0.5	0.01	1	0.005
Rm Aci	M9	ent	pse	M_pi_e	Phosphate	Phosphate	0.5	1	1	0.5
Rm Aci	M9	ent	pse	M_thym_e	Thymine	Basic group	0.5	0.01	1	0.005
Rm Aci	M9	pan	pse	M_acald_e	Acetaldehyde	Alcohol & Aldenhyde	0.5	0.01	1	0.005
Rm Aci	M9	pan	pse	M_cellb_e	Cellobiose	Carbohydrates	0.5	0.97	1	0.485
Rm Aci	M9	pan	pse	M_glyc_e	Glycerol	Alcohol & Aldenhyde	0.5	0.02	1	0.01
Rm Aci	M9	pan	pse	M_met__L_e	L-Methionine	Amino acid	0.5	0.01	1	0.005
Rm Aci	M9	pan	pse	M_pi_e	Phosphate	Phosphate	0.5	1	1	0.5
Rm Aci	M9	pan	pse	M_thym_e	Thymine	Basic group	0.5	0.01	1	0.005
Rm Com	M9	chr	aci	M_acald_e	Acetaldehyde	Alcohol & Aldenhyde	0.666667	0.02	1	0.0133333
Rm Com	M9	chr	aci	M_arg__L_e	L-Arginine	Amino acid	0.666667	0.02	1	0.0133333
Rm Com	M9	chr	aci	M_cgly_e	cysteine-glycine	Amino acid	0.666667	0.54	1	0.36
Rm Com	M9	chr	aci	M_cys__L_e	L-Cysteine	Amino acid	0.666667	0.01	1	0.00666667
Rm Com	M9	chr	aci	M_etoh_e	Ethanol	Alcohol & Aldenhyde	0.666667	0.02	1	0.0133333
Rm Com	M9	chr	aci	M_glu__L_e	L-Glutamate	Organic acid	0.666667	0.01	1	0.00666667
Rm Com	M9	chr	aci	M_gua_e	Guanine	Basic group	0.666667	0.01	1	0.00666667
Rm Com	M9	chr	aci	M_orn_e	Ornithine	Amino acid	0.666667	0.02	1	0.0133333
Rm Com	M9	ent	aci	M_acald_e	Acetaldehyde	Alcohol & Aldenhyde	0.666667	0.02	1	0.0133333
Rm Com	M9	ent	aci	M_arg__L_e	L-Arginine	Amino acid	0.666667	0.02	1	0.0133333
Rm Com	M9	ent	aci	M_asp__L_e	L-Aspartate	Amino acid	0.666667	0.01	1	0.00666667
Rm Com	M9	ent	aci	M_cgly_e	cysteine-glycine	Amino acid	0.666667	0.54	1	0.36
Rm Com	M9	ent	aci	M_cys__L_e	L-Cysteine	Amino acid	0.666667	0.01	1	0.00666667
Rm Com	M9	ent	aci	M_etoh_e	Ethanol	Alcohol & Aldenhyde	0.666667	0.02	1	0.0133333
Rm Com	M9	ent	aci	M_for_e	Formate	Organic acid	0.666667	0.01	1	0.00666667
Rm Com	M9	ent	aci	M_fum_e	Fumarate	Organic acid	0.666667	0.01	1	0.00666667
Rm Com	M9	ent	aci	M_g3pe_e	Glycero-3-phosphoethanolAmine	Amine	0.666667	0.94	1	0.626667
Rm Com	M9	ent	aci	M_glc__D_e	D-Glucose	Carbohydrates	0.666667	1	1	0.666667
Rm Com	M9	ent	aci	M_glu__L_e	L-Glutamate	Organic acid	0.666667	0.01	1	0.00666667
Rm Com	M9	ent	aci	M_gua_e	Guanine	Basic group	0.666667	0.01	1	0.00666667
Rm Com	M9	ent	aci	M_ile__L_e	L-Isoleucine	Amino acid	0.666667	0.01	1	0.00666667
Rm Com	M9	ent	aci	M_orn_e	Ornithine	Amino acid	0.666667	0.02	1	0.0133333
Rm Com	M9	ent	aci	M_pi_e	Phosphate	Phosphate	0.666667	0.06	1	0.04
Rm Com	M9	pan	aci	M_acald_e	Acetaldehyde	Alcohol & Aldenhyde	1	0.02	1	0.02
Rm Com	M9	pan	aci	M_arg__L_e	L-Arginine	Amino acid	1	0.02	1	0.02
Rm Com	M9	pan	aci	M_bz_e	Benzoate	Benzenoids	1	0.02	1	0.02
Rm Com	M9	pan	aci	M_cgly_e	cysteine-glycine	Amino acid	1	0.54	1	0.54
Rm Com	M9	pan	aci	M_cys__L_e	L-Cysteine	Amino acid	1	0.01	1	0.01
Rm Com	M9	pan	aci	M_etoh_e	Ethanol	Alcohol & Aldenhyde	1	0.02	1	0.02
Rm Com	M9	pan	aci	M_for_e	Formate	Organic acid	1	0.01	1	0.01
Rm Com	M9	pan	aci	M_fum_e	Fumarate	Organic acid	1	0.01	1	0.01
Rm Com	M9	pan	aci	M_g3pe_e	Glycero-3-phosphoethanolAmine	Amine	1	0.94	1	0.94
Rm Com	M9	pan	aci	M_glc__D_e	D-Glucose	Carbohydrates	1	1	1	1
Rm Com	M9	pan	aci	M_glu__L_e	L-Glutamate	Organic acid	1	0.01	1	0.01
Rm Com	M9	pan	aci	M_gua_e	Guanine	Basic group	1	0.01	1	0.01
Rm Com	M9	pan	aci	M_orn_e	Ornithine	Amino acid	1	0.02	1	0.02
Rm Com	M9	pan	aci	M_pi_e	Phosphate	Phosphate	1	0.06	1	0.06
Rm Com	M9	pse	aci	M_acald_e	Acetaldehyde	Alcohol & Aldenhyde	1	0.02	1	0.02
Rm Com	M9	pse	aci	M_arg__L_e	L-Arginine	Amino acid	1	0.02	1	0.02
Rm Com	M9	pse	aci	M_etoh_e	Ethanol	Alcohol & Aldenhyde	1	0.02	1	0.02
Rm Com	M9	pse	aci	M_for_e	Formate	Organic acid	1	0.01	1	0.01
Rm Com	M9	pse	aci	M_glc__D_e	D-Glucose	Carbohydrates	1	1	1	1
Rm Com	M9	pse	aci	M_gua_e	Guanine	Basic group	1	0.01	1	0.01
Rm Com	M9	pan	chr	M_acald_e	Acetaldehyde	Alcohol & Aldenhyde	1	0.03	1	0.03
Rm Com	M9	pan	chr	M_agm_e	Agmatine	Amine	1	0.02	1	0.02
Rm Com	M9	pan	chr	M_arg__L_e	L-Arginine	Amino acid	1	0.01	1	0.01
Rm Com	M9	pan	chr	M_g3pg_e	Glycerophosphoglycerol	Alcohol & Aldenhyde	1	0.94	1	0.94
Rm Com	M9	pan	chr	M_glc__D_e	D-Glucose	Carbohydrates	1	0.37	1	0.37
Rm Com	M9	pan	chr	M_glyc_e	Glycerol	Alcohol & Aldenhyde	1	0.1	1	0.1
Rm Com	M9	pan	chr	M_gsn_e	Guanosine	Basic group	1	0.58	1	0.58
Rm Com	M9	pan	chr	M_gthrd_e	Reduced glutathione	Amino acid	1	0.02	1	0.02
Rm Com	M9	pan	chr	M_ins_e	Inosine	Organoheterocyclic compounds	1	0.01	1	0.01
Rm Com	M9	pan	chr	M_lys__L_e	L-Lysine	Amino acid	1	0.03	1	0.03
Rm Com	M9	pan	chr	M_orn_e	Ornithine	Amino acid	1	0.03	1	0.03
Rm Com	M9	pan	chr	M_pi_e	Phosphate	Phosphate	1	0.06	1	0.06
Rm Com	M9	pan	chr	M_ser__L_e	L-Serine	Amino acid	1	0.01	1	0.01
Rm Com	M9	pan	chr	M_ura_e	Uracil	Organoheterocyclic compounds	1	0.9	1	0.9
Rm Com	M9	pan	chr	M_val__L_e	L-Valine	Amino acid	1	0.01	1	0.01
Rm Com	M9	pse	chr	M_acald_e	Acetaldehyde	Alcohol & Aldenhyde	1	0.03	1	0.03
Rm Com	M9	pse	chr	M_arg__L_e	L-Arginine	Amino acid	1	0.01	1	0.01
Rm Com	M9	pse	chr	M_glc__D_e	D-Glucose	Carbohydrates	1	0.37	1	0.37
Rm Com	M9	pse	chr	M_glyc_e	Glycerol	Alcohol & Aldenhyde	1	0.1	1	0.1
Rm Com	M9	pse	chr	M_ins_e	Inosine	Organoheterocyclic compounds	1	0.01	1	0.01
Rm Com	M9	pse	chr	M_lys__L_e	L-Lysine	Amino acid	1	0.03	1	0.03
Rm Com	M9	pse	chr	M_ura_e	Uracil	Organoheterocyclic compounds	1	0.9	1	0.9
Rm Com	M9	pse	chr	M_val__L_e	L-Valine	Amino acid	1	0.01	1	0.01
Rm Ent	M9	aci	chr	M_acald_e	Acetaldehyde	Alcohol & Aldenhyde	0.4	0.02	1	0.008
Rm Ent	M9	aci	chr	M_arg__L_e	L-Arginine	Amino acid	0.4	0.2	1	0.08
Rm Ent	M9	aci	chr	M_cgly_e	cysteine-glycine	Amino acid	0.4	0.48	1	0.192
Rm Ent	M9	aci	chr	M_cys__L_e	L-Cysteine	Amino acid	0.4	0.13	1	0.052
Rm Ent	M9	aci	chr	M_etoh_e	Ethanol	Alcohol & Aldenhyde	0.4	0.01	1	0.004
Rm Ent	M9	aci	chr	M_glyc_e	Glycerol	Alcohol & Aldenhyde	0.4	0.01	1	0.004
Rm Ent	M9	aci	chr	M_gua_e	Guanine	Basic group	0.4	0.04	1	0.016
Rm Ent	M9	aci	chr	M_lys__L_e	L-Lysine	Amino acid	0.4	0.02	1	0.008
Rm Ent	M9	aci	chr	M_orn_e	Ornithine	Amino acid	0.4	0.13	1	0.052
Rm Ent	M9	aci	chr	M_ura_e	Uracil	Organoheterocyclic compounds	0.4	0.02	1	0.008
Rm Ent	M9	aci	com	M_acald_e	Acetaldehyde	Alcohol & Aldenhyde	0.6	0.02	1	0.012
Rm Ent	M9	aci	com	M_etoh_e	Ethanol	Alcohol & Aldenhyde	0.6	0.01	1	0.006
Rm Ent	M9	aci	com	M_glyc_e	Glycerol	Alcohol & Aldenhyde	0.6	0.01	1	0.006
Rm Ent	M9	aci	com	M_gua_e	Guanine	Basic group	0.6	0.04	1	0.024
Rm Ent	M9	aci	com	M_lac__L_e	L-Lactate	Organic acid	0.6	0.01	1	0.006
Rm Ent	M9	aci	com	M_lys__L_e	L-Lysine	Amino acid	0.6	0.02	1	0.012
Rm Ent	M9	aci	pan	M_acald_e	Acetaldehyde	Alcohol & Aldenhyde	1	0.02	1	0.02
Rm Ent	M9	aci	pan	M_actn__R_e	R-Acetoin	Alcohol & Aldenhyde	1	0.01	1	0.01
Rm Ent	M9	aci	pan	M_arg__L_e	L-Arginine	Amino acid	1	0.2	1	0.2
Rm Ent	M9	aci	pan	M_cgly_e	cysteine-glycine	Amino acid	1	0.48	1	0.48
Rm Ent	M9	aci	pan	M_cys__L_e	L-Cysteine	Amino acid	1	0.13	1	0.13
Rm Ent	M9	aci	pan	M_etoh_e	Ethanol	Alcohol & Aldenhyde	1	0.01	1	0.01
Rm Ent	M9	aci	pan	M_g3pe_e	Glycero-3-phosphoethanolAmine	Amine	1	0.11	1	0.11
Rm Ent	M9	aci	pan	M_glc__D_e	D-Glucose	Carbohydrates	1	0.01	1	0.01
Rm Ent	M9	aci	pan	M_glyc_e	Glycerol	Alcohol & Aldenhyde	1	0.01	1	0.01
Rm Ent	M9	aci	pan	M_gua_e	Guanine	Basic group	1	0.04	1	0.04
Rm Ent	M9	aci	pan	M_hxan_e	Hypoxanthine	Basic group	1	0.02	1	0.02
Rm Ent	M9	aci	pan	M_lys__L_e	L-Lysine	Amino acid	1	0.02	1	0.02
Rm Ent	M9	aci	pan	M_orn_e	Ornithine	Amino acid	1	0.13	1	0.13
Rm Ent	M9	aci	pan	M_pi_e	Phosphate	Phosphate	1	0.08	1	0.08
Rm Ent	M9	aci	pan	M_val__L_e	L-Valine	Amino acid	1	0.01	1	0.01
Rm Ent	M9	aci	pse	M_acald_e	Acetaldehyde	Alcohol & Aldenhyde	0.6	0.02	1	0.012
Rm Ent	M9	aci	pse	M_arg__L_e	L-Arginine	Amino acid	0.6	0.2	1	0.12
Rm Ent	M9	aci	pse	M_etoh_e	Ethanol	Alcohol & Aldenhyde	0.6	0.01	1	0.006
Rm Ent	M9	aci	pse	M_glc__D_e	D-Glucose	Carbohydrates	0.6	0.01	1	0.006
Rm Ent	M9	aci	pse	M_glyc_e	Glycerol	Alcohol & Aldenhyde	0.6	0.01	1	0.006
Rm Ent	M9	aci	pse	M_lys__L_e	L-Lysine	Amino acid	0.6	0.02	1	0.012
Rm Ent	M9	aci	pse	M_ura_e	Uracil	Organoheterocyclic compounds	0.6	0.02	1	0.012
Rm Ent	M9	aci	pse	M_val__L_e	L-Valine	Amino acid	0.6	0.01	1	0.006
Rm Ent	M9	chr	aci	M_acald_e	Acetaldehyde	Alcohol & Aldenhyde	1	0.01	1	0.01
Rm Ent	M9	chr	aci	M_etoh_e	Ethanol	Alcohol & Aldenhyde	1	0.02	1	0.02
Rm Ent	M9	chr	aci	M_pi_e	Phosphate	Phosphate	1	0.84	1	0.84
Rm Ent	M9	chr	aci	M_val__L_e	L-Valine	Amino acid	1	0.04	1	0.04
Rm Ent	M9	chr	com	M_acald_e	Acetaldehyde	Alcohol & Aldenhyde	0.666667	0.01	1	0.00666667
Rm Ent	M9	chr	com	M_etoh_e	Ethanol	Alcohol & Aldenhyde	0.666667	0.02	1	0.0133333
Rm Ent	M9	chr	com	M_gal_e	D-Galactose	Carbohydrates	0.666667	0.36	1	0.24
Rm Ent	M9	chr	com	M_glyc_e	Glycerol	Alcohol & Aldenhyde	0.666667	0.01	1	0.00666667
Rm Ent	M9	chr	com	M_gua_e	Guanine	Basic group	0.666667	0.02	1	0.0133333
Rm Ent	M9	chr	com	M_indole_e	indole	Organoheterocyclic compounds	0.666667	0.02	1	0.0133333
Rm Ent	M9	chr	com	M_lys__L_e	L-Lysine	Amino acid	0.666667	0.04	1	0.0266667
Rm Ent	M9	chr	com	M_rib__D_e	D-Ribose	Carbohydrates	0.666667	0.01	1	0.00666667
Rm Ent	M9	chr	com	M_urea_e	Urea	Amine	0.666667	0.36	1	0.24
Rm Ent	M9	chr	pan	M_acald_e	Acetaldehyde	Alcohol & Aldenhyde	1	0.01	1	0.01
Rm Ent	M9	chr	pan	M_agm_e	Agmatine	Amine	1	0.02	1	0.02
Rm Ent	M9	chr	pan	M_arg__L_e	L-Arginine	Amino acid	1	0.03	1	0.03
Rm Ent	M9	chr	pan	M_cgly_e	cysteine-glycine	Amino acid	1	0.01	1	0.01
Rm Ent	M9	chr	pan	M_etoh_e	Ethanol	Alcohol & Aldenhyde	1	0.02	1	0.02
Rm Ent	M9	chr	pan	M_g3pg_e	Glycerophosphoglycerol	Alcohol & Aldenhyde	1	0.16	1	0.16
Rm Ent	M9	chr	pan	M_glc__D_e	D-Glucose	Carbohydrates	1	0.04	1	0.04
Rm Ent	M9	chr	pan	M_glyc_e	Glycerol	Alcohol & Aldenhyde	1	0.01	1	0.01
Rm Ent	M9	chr	pan	M_gsn_e	Guanosine	Basic group	1	0.07	1	0.07
Rm Ent	M9	chr	pan	M_gua_e	Guanine	Basic group	1	0.02	1	0.02
Rm Ent	M9	chr	pan	M_indole_e	indole	Organoheterocyclic compounds	1	0.02	1	0.02
Rm Ent	M9	chr	pan	M_ins_e	Inosine	Organoheterocyclic compounds	1	0.43	1	0.43
Rm Ent	M9	chr	pan	M_lys__L_e	L-Lysine	Amino acid	1	0.04	1	0.04
Rm Ent	M9	chr	pan	M_orn_e	Ornithine	Amino acid	1	0.02	1	0.02
Rm Ent	M9	chr	pan	M_pi_e	Phosphate	Phosphate	1	0.84	1	0.84
Rm Ent	M9	chr	pan	M_rib__D_e	D-Ribose	Carbohydrates	1	0.01	1	0.01
Rm Ent	M9	chr	pan	M_ser__L_e	L-Serine	Amino acid	1	0.01	1	0.01
Rm Ent	M9	chr	pan	M_val__L_e	L-Valine	Amino acid	1	0.04	1	0.04
Rm Ent	M9	chr	pse	M_acald_e	Acetaldehyde	Alcohol & Aldenhyde	0.666667	0.01	1	0.00666667
Rm Ent	M9	chr	pse	M_arg__L_e	L-Arginine	Amino acid	0.666667	0.03	1	0.02
Rm Ent	M9	chr	pse	M_etoh_e	Ethanol	Alcohol & Aldenhyde	0.666667	0.02	1	0.0133333
Rm Ent	M9	chr	pse	M_glc__D_e	D-Glucose	Carbohydrates	0.666667	0.04	1	0.0266667
Rm Ent	M9	chr	pse	M_glyc_e	Glycerol	Alcohol & Aldenhyde	0.666667	0.01	1	0.00666667
Rm Ent	M9	chr	pse	M_indole_e	indole	Organoheterocyclic compounds	0.666667	0.02	1	0.0133333
Rm Ent	M9	chr	pse	M_lys__L_e	L-Lysine	Amino acid	0.666667	0.04	1	0.0266667
Rm Ent	M9	chr	pse	M_rib__D_e	D-Ribose	Carbohydrates	0.666667	0.01	1	0.00666667
Rm Ent	M9	chr	pse	M_ura_e	Uracil	Organoheterocyclic compounds	0.666667	0.38	1	0.253333
Rm Ent	M9	chr	pse	M_urea_e	Urea	Amine	0.666667	0.36	1	0.24
Rm Ent	M9	chr	pse	M_val__L_e	L-Valine	Amino acid	0.666667	0.04	1	0.0266667
Rm Pse	M9	pan	aci	M_cgly_e	cysteine-glycine	Amino acid	1	0.01	1	0.01
Rm Pse	M9	pan	aci	M_cys__L_e	L-Cysteine	Amino acid	1	0.01	1	0.01
Rm Pse	M9	pan	aci	M_etoh_e	Ethanol	Alcohol & Aldenhyde	1	0.01	1	0.01
Rm Pse	M9	pan	aci	M_for_e	Formate	Organic acid	1	0.02	1	0.02
Rm Pse	M9	pan	aci	M_g3pe_e	Glycero-3-phosphoethanolAmine	Amine	1	1	1	1
Rm Pse	M9	pan	aci	M_leu__L_e	L-Leucine	Amino acid	1	0.02	1	0.02
Rm Pse	M9	pan	aci	M_orn_e	Ornithine	Amino acid	1	0.02	1	0.02
Rm Pse	M9	pan	aci	M_val__L_e	L-Valine	Amino acid	1	0.01	1	0.01
Rm Pse	M9	ent	chr	M_acald_e	Acetaldehyde	Alcohol & Aldenhyde	0.5	0.04	1	0.02
Rm Pse	M9	ent	chr	M_actn__R_e	R-Acetoin	Alcohol & Aldenhyde	0.5	0.01	1	0.005
Rm Pse	M9	ent	chr	M_ala__D_e	D-Alanine	Amino acid	0.5	0.05	1	0.025
Rm Pse	M9	ent	chr	M_ala__L_e	L-Alanine	Amino acid	0.5	0.01	1	0.005
Rm Pse	M9	ent	chr	M_asp__L_e	L-Aspartate	Amino acid	0.5	0.03	1	0.015
Rm Pse	M9	ent	chr	M_cellb_e	Cellobiose	Carbohydrates	0.5	0.01	1	0.005
Rm Pse	M9	ent	chr	M_cgly_e	cysteine-glycine	Amino acid	0.5	0.03	1	0.015
Rm Pse	M9	ent	chr	M_cys__L_e	L-Cysteine	Amino acid	0.5	0.03	1	0.015
Rm Pse	M9	ent	chr	M_dad_2_e	Deoxyadenosine	Organoheterocyclic compounds	0.5	0.02	1	0.01
Rm Pse	M9	ent	chr	M_etha_e	EthanolAmine	Amine	0.5	0.01	1	0.005
Rm Pse	M9	ent	chr	M_etoh_e	Ethanol	Alcohol & Aldenhyde	0.5	0.01	1	0.005
Rm Pse	M9	ent	chr	M_fum_e	Fumarate	Organic acid	0.5	0.01	1	0.005
Rm Pse	M9	ent	chr	M_g3pg_e	Glycerophosphoglycerol	Alcohol & Aldenhyde	0.5	0.74	1	0.37
Rm Pse	M9	ent	chr	M_glc__D_e	D-Glucose	Carbohydrates	0.5	0.02	1	0.01
Rm Pse	M9	ent	chr	M_glu__L_e	L-Glutamate	Organic acid	0.5	0.03	1	0.015
Rm Pse	M9	ent	chr	M_gly_e	Glycine	Amino acid	0.5	0.01	1	0.005
Rm Pse	M9	ent	chr	M_glyc_e	Glycerol	Alcohol & Aldenhyde	0.5	0.01	1	0.005
Rm Pse	M9	ent	chr	M_gsn_e	Guanosine	Basic group	0.5	0.18	1	0.09
Rm Pse	M9	ent	chr	M_gthrd_e	Reduced glutathione	Amino acid	0.5	0.01	1	0.005
Rm Pse	M9	ent	chr	M_gua_e	Guanine	Basic group	0.5	0.01	1	0.005
Rm Pse	M9	ent	chr	M_ins_e	Inosine	Organoheterocyclic compounds	0.5	0.05	1	0.025
Rm Pse	M9	ent	chr	M_leu__L_e	L-Leucine	Amino acid	0.5	0.01	1	0.005
Rm Pse	M9	ent	chr	M_lys__L_e	L-Lysine	Amino acid	0.5	0.01	1	0.005
Rm Pse	M9	ent	chr	M_mal__L_e	L-Malate	Organic acid	0.5	0.01	1	0.005
Rm Pse	M9	ent	chr	M_orn_e	Ornithine	Amino acid	0.5	0.17	1	0.085
Rm Pse	M9	ent	chr	M_pi_e	Phosphate	Phosphate	0.5	0.26	1	0.13
Rm Pse	M9	ent	chr	M_thr__L_e	L-Threonine	Amino acid	0.5	0.36	1	0.18
Rm Pse	M9	ent	chr	M_trp__L_e	L-Tryptophan	Amino acid	0.5	0.17	1	0.085
Rm Pse	M9	ent	chr	M_ura_e	Uracil	Organoheterocyclic compounds	0.5	0.36	1	0.18
Rm Pse	M9	pan	chr	M_acald_e	Acetaldehyde	Alcohol & Aldenhyde	0.5	0.04	1	0.02
Rm Pse	M9	pan	chr	M_actn__R_e	R-Acetoin	Alcohol & Aldenhyde	0.5	0.01	1	0.005
Rm Pse	M9	pan	chr	M_ala__D_e	D-Alanine	Amino acid	0.5	0.05	1	0.025
Rm Pse	M9	pan	chr	M_cellb_e	Cellobiose	Carbohydrates	0.5	0.01	1	0.005
Rm Pse	M9	pan	chr	M_cgly_e	cysteine-glycine	Amino acid	0.5	0.03	1	0.015
Rm Pse	M9	pan	chr	M_cys__L_e	L-Cysteine	Amino acid	0.5	0.03	1	0.015
Rm Pse	M9	pan	chr	M_dad_2_e	Deoxyadenosine	Organoheterocyclic compounds	0.5	0.02	1	0.01
Rm Pse	M9	pan	chr	M_etha_e	EthanolAmine	Amine	0.5	0.01	1	0.005
Rm Pse	M9	pan	chr	M_etoh_e	Ethanol	Alcohol & Aldenhyde	0.5	0.01	1	0.005
Rm Pse	M9	pan	chr	M_fum_e	Fumarate	Organic acid	0.5	0.01	1	0.005
Rm Pse	M9	pan	chr	M_g3pg_e	Glycerophosphoglycerol	Alcohol & Aldenhyde	0.5	0.74	1	0.37
Rm Pse	M9	pan	chr	M_glc__D_e	D-Glucose	Carbohydrates	0.5	0.02	1	0.01
Rm Pse	M9	pan	chr	M_glu__L_e	L-Glutamate	Organic acid	0.5	0.03	1	0.015
Rm Pse	M9	pan	chr	M_gly_e	Glycine	Amino acid	0.5	0.01	1	0.005
Rm Pse	M9	pan	chr	M_glyc_e	Glycerol	Alcohol & Aldenhyde	0.5	0.01	1	0.005
Rm Pse	M9	pan	chr	M_gsn_e	Guanosine	Basic group	0.5	0.18	1	0.09
Rm Pse	M9	pan	chr	M_gthrd_e	Reduced glutathione	Amino acid	0.5	0.01	1	0.005
Rm Pse	M9	pan	chr	M_gua_e	Guanine	Basic group	0.5	0.01	1	0.005
Rm Pse	M9	pan	chr	M_ins_e	Inosine	Organoheterocyclic compounds	0.5	0.05	1	0.025
Rm Pse	M9	pan	chr	M_leu__L_e	L-Leucine	Amino acid	0.5	0.01	1	0.005
Rm Pse	M9	pan	chr	M_lys__L_e	L-Lysine	Amino acid	0.5	0.01	1	0.005
Rm Pse	M9	pan	chr	M_orn_e	Ornithine	Amino acid	0.5	0.17	1	0.085
Rm Pse	M9	pan	chr	M_pi_e	Phosphate	Phosphate	0.5	0.26	1	0.13
Rm Pse	M9	pan	chr	M_thr__L_e	L-Threonine	Amino acid	0.5	0.36	1	0.18
Rm Pse	M9	pan	chr	M_ura_e	Uracil	Organoheterocyclic compounds	0.5	0.36	1	0.18
Rm Pse	M9	pan	com	M_acald_e	Acetaldehyde	Alcohol & Aldenhyde	1	0.01	1	0.01
Rm Pse	M9	pan	com	M_arg__L_e	L-Arginine	Amino acid	1	0.05	1	0.05
Rm Pse	M9	pan	com	M_bz_e	Benzoate	Benzenoids	1	0.03	1	0.03
Rm Pse	M9	pan	com	M_etoh_e	Ethanol	Alcohol & Aldenhyde	1	0.03	1	0.03
Rm Pse	M9	pan	com	M_for_e	Formate	Organic acid	1	0.02	1	0.02
Rm Pse	M9	pan	com	M_g3pg_e	Glycerophosphoglycerol	Alcohol & Aldenhyde	1	0.36	1	0.36
Rm Pse	M9	pan	com	M_glu__L_e	L-Glutamate	Organic acid	1	0.02	1	0.02
Rm Pse	M9	pan	com	M_glyc3p_e	Glycerol 3-Phosphate	Organic acid	1	0.38	1	0.38
Rm Pse	M9	pan	com	M_hxan_e	Hypoxanthine	Basic group	1	0.38	1	0.38
Rm Pse	M9	pan	com	M_leu__L_e	L-Leucine	Amino acid	1	0.01	1	0.01
Rm Pse	M9	pan	com	M_lys__L_e	L-Lysine	Amino acid	1	0.01	1	0.01
Rm Pse	M9	pan	com	M_orn_e	Ornithine	Amino acid	1	0.01	1	0.01
Rm Pse	M9	pan	com	M_pi_e	Phosphate	Phosphate	1	0.26	1	0.26
Rm Pse	M9	pan	com	M_ura_e	Uracil	Organoheterocyclic compounds	1	0.01	1	0.01
Rm Pse	M9	chr	ent	M_4abut_e	4-Aminobutanoate	Organic acid	0.5	0.02	1	0.01
Rm Pse	M9	chr	ent	M_ala__D_e	D-Alanine	Amino acid	0.5	0.03	1	0.015
Rm Pse	M9	chr	ent	M_arg__L_e	L-Arginine	Amino acid	0.5	0.02	1	0.01
Rm Pse	M9	chr	ent	M_cgly_e	cysteine-glycine	Amino acid	0.5	0.01	1	0.005
Rm Pse	M9	chr	ent	M_cys__L_e	L-Cysteine	Amino acid	0.5	0.01	1	0.005
Rm Pse	M9	chr	ent	M_etoh_e	Ethanol	Alcohol & Aldenhyde	0.5	0.01	1	0.005
Rm Pse	M9	chr	ent	M_glcn_e	D-Gluconate	Organic acid	0.5	0.01	1	0.005
Rm Pse	M9	chr	ent	M_glu__L_e	L-Glutamate	Organic acid	0.5	0.01	1	0.005
Rm Pse	M9	chr	ent	M_glyclt_e	Glycolate	Organic acid	0.5	0.01	1	0.005
Rm Pse	M9	chr	ent	M_mal__L_e	L-Malate	Organic acid	0.5	0.01	1	0.005
Rm Pse	M9	chr	ent	M_orn_e	Ornithine	Amino acid	0.5	0.01	1	0.005
Rm Pse	M9	chr	ent	M_ptrc_e	Putrescine	Amine	0.5	0.01	1	0.005
Rm Pse	M9	chr	ent	M_ser__L_e	L-Serine	Amino acid	0.5	0.01	1	0.005
Rm Pse	M9	chr	ent	M_urea_e	Urea	Amine	0.5	0.01	1	0.005
Rm Pse	M9	pan	ent	M_agm_e	Agmatine	Amine	0.5	0.02	1	0.01
Rm Pse	M9	pan	ent	M_ala__D_e	D-Alanine	Amino acid	0.5	0.03	1	0.015
Rm Pse	M9	pan	ent	M_alaala_e	D-Alanyl-D-alanine	Amino acid	0.5	0.01	1	0.005
Rm Pse	M9	pan	ent	M_arg__L_e	L-Arginine	Amino acid	0.5	0.02	1	0.01
Rm Pse	M9	pan	ent	M_cellb_e	Cellobiose	Carbohydrates	0.5	0.01	1	0.005
Rm Pse	M9	pan	ent	M_cgly_e	cysteine-glycine	Amino acid	0.5	0.01	1	0.005
Rm Pse	M9	pan	ent	M_cys__L_e	L-Cysteine	Amino acid	0.5	0.01	1	0.005
Rm Pse	M9	pan	ent	M_dad_2_e	Deoxyadenosine	Organoheterocyclic compounds	0.5	0.03	1	0.015
Rm Pse	M9	pan	ent	M_etoh_e	Ethanol	Alcohol & Aldenhyde	0.5	0.01	1	0.005
Rm Pse	M9	pan	ent	M_for_e	Formate	Organic acid	0.5	0.01	1	0.005
Rm Pse	M9	pan	ent	M_g3pe_e	Glycero-3-phosphoethanolAmine	Amine	0.5	0.03	1	0.015
Rm Pse	M9	pan	ent	M_glc__D_e	D-Glucose	Carbohydrates	0.5	0.01	1	0.005
Rm Pse	M9	pan	ent	M_glcn_e	D-Gluconate	Organic acid	0.5	0.01	1	0.005
Rm Pse	M9	pan	ent	M_glu__L_e	L-Glutamate	Organic acid	0.5	0.01	1	0.005
Rm Pse	M9	pan	ent	M_gly_e	Glycine	Amino acid	0.5	0.01	1	0.005
Rm Pse	M9	pan	ent	M_glyald_e	D-Glyceraldehyde	Alcohol & Aldenhyde	0.5	0.01	1	0.005
Rm Pse	M9	pan	ent	M_gsn_e	Guanosine	Basic group	0.5	0.22	1	0.11
Rm Pse	M9	pan	ent	M_ins_e	Inosine	Organoheterocyclic compounds	0.5	0.01	1	0.005
Rm Pse	M9	pan	ent	M_orn_e	Ornithine	Amino acid	0.5	0.01	1	0.005
Rm Pse	M9	pan	ent	M_pi_e	Phosphate	Phosphate	0.5	0.01	1	0.005
Rm Pse	M9	pan	ent	M_ppap_e	Propanoyl Phosphate	Phosphate	0.5	0.2	1	0.1
Rm Pse	M9	pan	ent	M_rib__D_e	D-Ribose	Carbohydrates	0.5	0.02	1	0.01
Rm Pse	M9	pan	ent	M_ser__L_e	L-Serine	Amino acid	0.5	0.01	1	0.005
Rm Pse	M9	pan	ent	M_thr__L_e	L-Threonine	Amino acid	0.5	0.01	1	0.005
Rm Pse	M9	pan	ent	M_urea_e	Urea	Amine	0.5	0.01	1	0.005

## Sheet: Fig 4A
Community	medium	Community size	Metabolic resourece overlap				M9 minimal medium components	compound	name
Rm Pan	M9	5	0.801587					ca2	Ca2+
Rm Chr	M9	5	0.733871					cl	Cl-
Full	M9	6	0.783784					cobalt2	Co2+
Rm Aci	M9	5	0.790323					cu2	Cu2+
Rm Com	M9	5	0.785714					fe2	Fe2+
Rm Ent	M9	5	0.793651					fe3	Fe3+
Rm Pse	M9	5	0.803279					glc__D	D-Glucose
								h2o	H2O
								h	H+
								k	K+
								mg2	Mg
								mn2	Mn2+
								mobd	Molybdate
								na1	Na+
								nh4	Ammonium
								ni2	Ni2+
								o2	O2
								pi	Phosphate
								so4	Sulfate
								zn2	Zn2+

## Sheet: Fig 4C PM
Compound	Well	Aci	Bur	Chr	Com	Ent	Pan	Pse	Category
Negative Control	PM1- A01	0	0	0	0	0	0	0	Negative control
L-Arabinose	PM1- A02	-1	115	-6	-6	115	60	2	Sugars
N-Acetyl-D-Glucosamine	PM1- A03	-2	144	-5	-1	158	151	96	Sugars
D-Saccharic Acid	PM1- A04	6	120	-11	-2	134	142	0	Organic acids
Succinic Acid	PM1- A05	8	87	-14	136	138	123	106	Organic acids
D-Galactose	PM1- A06	14	116	-20	-2	134	132	8	Sugars
L-Aspartic Acid	PM1- A07	5	95	-8	127	138	159	-7	Amino acids
L-Proline	PM1- A08	0	107	-6	95	149	133	52	Amino acids
D-Alanine	PM1- A09	-8	98	-12	124	140	62	78	Amino acids
D-Trehalose	PM1- A10	-1	93	51	-4	126	96	-6	Sugars
D-Mannose	PM1- A11	-23	76	-3	-21	121	25	-8	Sugars
Dulcitol	PM1- A12	-22	79	-11	-3	-9	-8	-1	Sugar alchohols
D-Serine	PM1- B01	5	149	-13	-24	139	56	11	Amino acids
D-Sorbitol	PM1- B02	9	136	-13	-19	165	3	6	Sugar alchohols
Glycerol	PM1- B03	26	78	116	138	152	137	61	Sugar alchohols
L-Fucose	PM1- B04	9	140	-12	-13	-11	-3	-1	Sugars
D-Glucuronic Acid	PM1- B05	11	159	-8	163	165	150	-3	Organic acids
D-Gluconic Acid	PM1- B06	10	160	-12	190	165	164	-4	Organic acids
D,L-α-Glycerol Phosphate	PM1- B07	13	72	-12	33	109	82	0	Sugar alchohols
D-Xylose	PM1- B08	-8	107	1	-16	154	20	-4	Sugars
L-Lactic Acid	PM1- B09	13	108	-15	154	142	131	136	Organic acids
Formic Acid	PM1- B10	10	73	-13	33	101	40	-6	Organic acids
D-Mannitol	PM1- B11	16	116	-15	129	158	143	2	Sugar alchohols
L-Glutamic Acid	PM1- B12	-2	133	-1	146	140	139	81	Amino acids
D-Glucose-6-Phosphate	PM1- C01	29	171	-6	-14	178	114	16	Sugar phosphate
D-Galactonic Acid-γ-Lactone	PM1- C02	27	165	-20	-17	183	152	12	Others
D,L-Malic Acid	PM1- C03	20	182	-18	195	189	182	181	Organic acids
D-Ribose	PM1- C04	-28	96	-30	40	116	77	-8	Sugars
Tween 20	PM1- C05	5	141	116	125	-2	-4	145	Sugar alchohols
L-Rhamnose	PM1- C06	20	-23	-18	-18	176	-5	6	Sugars
D-Fructose	PM1- C07	9	165	176	-5	195	99	5	Sugars
Acetic Acid	PM1- C08	17	103	144	132	151	113	80	Organic acids
α-D-Glucose	PM1- C09	17	145	180	-15	190	131	59	Sugars
Maltose	PM1- C10	15	-22	161	-13	165	182	33	Sugars
D-Melibiose	PM1- C11	6	-22	-16	-10	177	-2	-1	Sugars
Thymidine	PM1- C12	31	61	-5	-1	148	15	-10	Nucleotides
L-Asparagine	PM1- D01	37	207	148	190	208	224	169	Amino acids
D-Aspartic Acid	PM1- D02	23	-18	-22	159	-12	-3	-3	Amino acids
D-Glucosaminic Acid	PM1- D03	23	197	-10	-10	-5	-3	1	Organic acids
1,2-Propanediol	PM1- D04	16	-16	-14	-10	-5	-3	8	Sugar alchohols
Tween 40	PM1- D05	23	164	124	150	4	2	123	Sugar alchohols
α-Keto-Glutaric Acid	PM1- D06	24	-5	-15	180	-3	-2	158	Organic acids
α-Keto-Butyric Acid	PM1- D07	23	87	-22	84	-23	-14	-12	Organic acids
α-Methyl-DGalactoside	PM1- D08	12	-21	-19	-9	179	-7	-18	Sugars
α-D-Lactose	PM1- D09	9	-19	-15	-14	140	-29	-12	Sugar alchohols
Lactulose	PM1- D10	184	-19	-13	-8	-5	-18	-10	Sugars
Sucrose	PM1- D11	24	177	186	-10	187	139	-24	Sugars
Uridine	PM1- D12	155	-10	-2	-5	159	6	-16	Nucleotides
L-Glutamine	PM1- E01	20	207	108	187	198	219	6	Amino acids
m-Tartaric Acid	PM1- E02	146	-1	-24	-19	-27	-6	-7	Organic acids
D-Glucose-1-Phosphate	PM1- E03	6	156	-13	-11	191	165	-2	Sugar phosphate
D-Fructose-6-Phosphate	PM1- E04	3	182	-18	-18	195	34	-3	Sugar phosphate
Tween 80	PM1- E05	44	190	143	144	3	1	94	Sugar alchohols
α-Hydroxy Glutaric Acid-γ-Lactone	PM1- E06	-10	-21	-15	6	-7	-6	-13	Organic acids
α-Hydroxy Butyric Acid	PM1- E07	215	81	-17	67	14	-6	3	Organic acids
β-Methyl-D-Glucoside	PM1- E08	209	-22	-18	-11	205	178	-8	Sugars
Adonitol	PM1- E09	28	189	-15	-9	-10	-7	-32	Sugar alchohols
Maltotriose	PM1- E10	197	-12	181	-8	191	182	87	Sugars
2-Deoxy Adenosine	PM1- E11	3	-7	-16	-27	175	70	-12	Nucleotides
Adenosine	PM1- E12	41	-10	-12	-27	157	155	-18	Nucleotides
Glycyl-L-Aspartic Acid	PM1- F01	195	-14	161	130	199	165	-13	Amino acids
Citric Acid	PM1- F02	-8	163	-19	186	172	212	-19	Organic acids
m-Inositol	PM1- F03	20	190	-19	-13	202	194	-17	Sugar alchohols
D-Threonine	PM1- F04	-16	9	-21	-13	-25	-10	-11	Amino acids
Fumaric Acid	PM1- F05	0	199	-15	204	209	236	202	Organic acids
Bromo Succinic Acid	PM1- F06	217	129	-22	92	159	57	152	Organic acids
Propionic Acid	PM1- F07	215	161	-20	130	-23	-16	-14	Organic acids
Mucic Acid	PM1- F08	172	199	-16	-7	203	214	-4	Organic acids
Glycolic Acid	PM1- F09	110	120	-17	11	-17	-8	109	Organic acids
Glyoxylic Acid	PM1- F10	50	3	-37	41	-27	-7	29	Organic acids
D-Cellobiose	PM1- F11	0	-12	-21	-19	181	37	-20	Sugars
Inosine	PM1- F12	-6	-16	-8	-11	184	27	-7	Nucleotides
Glycyl-L-Glutamic Acid	PM1- G01	-30	-1	185	170	152	120	-13	Amino acids
ricarballylic Acid	PM1- G02	-3	166	-18	4	-12	-10	-10	Organic acids
L-Serine	PM1- G03	-17	191	115	23	199	213	122	Amino acids
L-Threonine	PM1- G04	206	188	-19	18	154	-7	-8	Amino acids
L-Alanine	PM1- G05	-21	200	113	151	212	195	134	Amino acids
L-Alanyl-Glycine	PM1- G06	210	163	166	113	211	188	-40	Amino acids
Acetoacetic Acid	PM1- G07	-2	-4	-5	34	11	1	1	Organic acids
N-Acetyl-β-D-Mannosamine	PM1- G08	210	-20	-14	1	211	2	-36	Others
Mono Methyl Succinate	PM1- G09	24	78	148	176	7	6	-16	Organic acids
Methyl Pyruvate	PM1- G10	91	104	-16	155	116	159	108	Organic acids
D-Malic Acid	PM1- G11	-10	110	-20	17	21	6	-33	Organic acids
L-Malic Acid	PM1- G12	-11	163	-14	191	184	198	193	Organic acids
Glycyl-L-Proline	PM1- H01	168	187	196	23	184	153	-13	Amino acids
p-Hydroxy Phenyl Acetic Acid	PM1- H02	200	199	-5	104	192	-1	-12	Organic acids
m-Hydroxy Phenyl Acetic Acid	PM1- H03	200	204	1	175	189	-2	-16	Organic acids
Tyramine	PM1- H04	-10	207	-12	-2	-15	-3	-56	Amino acids
D-Psicose	PM1- H05	-15	11	-1	-1	30	39	-2	Sugars
L-Lyxose	PM1- H06	-55	-29	-28	-23	68	-12	-37	Sugars
Glucuronamide	PM1- H07	-17	-24	-19	-9	-12	4	-26	Sugars
Pyruvic Acid	PM1- H08	193	178	-9	196	179	207	150	Organic acids
L-Galactonic Acid-γ-Lactone	PM1- H09	38	150	-33	-5	152	14	-24	Organic acids
D-Galacturonic Acid	PM1- H10	42	186	-8	-2	189	14	9	Organic acids
Phenylethyl amine	PM1- H11	-18	131	-10	-1	-8	3	6	Others
2-Aminoethanol	PM1- H12	-25	72	-20	6	3	10	-4	Others
Negative Control	PM2- A01	0	0	0	0	0	0	-6	Others
Chondroitin Sulfate C	PM2- A02	-2	-5	0	-2	-1	-4	-8	Others
α-Cyclodextrin	PM2- A03	0	-6	31	8	3	-4	-1	Sugars
β-Cyclodextrin	PM2- A04	-2	-3	31	8	3	0	3	Sugars
γ-Cyclodextrin	PM2- A05	0	-13	30	4	7	-7	5	Sugars
Dextrin	PM2- A06	-4	-1	48	-4	29	3	22	Sugars
Gelatin	PM2- A07	-8	-3	54	-3	-4	-11	-4	Others
Glycogen	PM2- A08	1	-3	54	9	5	-9	17	Sugars
Inulin	PM2- A09	-9	-3	0	-3	4	-11	-2	Sugars
Laminarin	PM2- A10	-5	8	22	10	9	5	9	Sugars
Mannan	PM2- A11	-19	2	-1	7	-6	7	11	Sugars
Pectin	PM2- A12	-16	10	25	4	42	27	12	Sugars
N-Acetyl-D-Galactosamine	PM2- B01	-2	7	2	12	93	-4	1	Sugars
N-Acetyl-Neuraminic Acid	PM2- B02	3	4	4	8	5	-9	1	Sugars
β-D-Allose	PM2- B03	13	0	16	7	-1	0	5	Sugars
Amygdalin	PM2- B04	-7	-1	52	-1	41	0	6	Sugars
D-Arabinose	PM2- B05	3	75	-1	-4	10	3	15	Sugars
D-Arabitol	PM2- B06	7	87	16	43	15	100	16	Sugar alchohols
L-Arabitol	PM2- B07	2	87	-2	6	12	92	1	Sugar alchohols
Arbutin	PM2- B08	6	77	6	-1	122	-2	4	Sugars
2-Deoxy-D-Ribose	PM2- B09	2	63	15	-2	8	-4	14	Sugars
i-Erythritol	PM2- B10	-10	7	-2	3	7	102	7	Sugar alchohols
D-Fucose	PM2- B11	-2	7	17	-7	10	24	8	Sugar alchohols
3-0-β-D-Galacto-pyranosyl-D-Arabinose	PM2- B12	3	12	13	-6	19	26	5	Sugars
Gentiobiose	PM2- C01	30	18	100	21	122	95	25	Sugars
L-Glucose	PM2- C02	12	6	15	11	15	-8	12	Sugars
Lactitol	PM2- C03	13	14	15	-3	13	-11	10	Sugar alchohols
D-Melezitose	PM2- C04	5	-6	2	6	22	-11	13	Sugars
Maltitol	PM2- C05	7	3	8	0	137	-9	11	Sugar alchohols
a-Methyl-D-Glucoside	PM2- C06	9	5	6	7	155	-8	7	Sugars
β-Methyl-D-Galactoside	PM2- C07	6	98	1	4	130	3	8	Sugars
3-Methyl Glucose	PM2- C08	7	4	4	0	12	18	7	Sugars
β-Methyl-D-Glucuronic Acid	PM2- C09	3	1	1	10	13	-4	9	Organic acids
α-Methyl-D-Mannoside	PM2- C10	11	8	3	3	12	-1	11	Sugars
β-Methyl-D-Xyloside	PM2- C11	3	-1	-1	18	15	7	12	Sugars
Palatinose	PM2- C12	-1	-1	10	20	74	9	0	Sugars
D-Raffinose	PM2- D01	29	21	27	11	207	-3	39	Sugars
Salicin	PM2- D02	20	179	4	13	169	-3	28	Sugars
Sedoheptulosan	PM2- D03	24	6	10	6	27	-7	28	Sugars
L-Sorbose	PM2- D04	17	1	9	9	16	-10	20	Sugars
Stachyose	PM2- D05	22	4	11	9	189	-4	22	Sugars
D-Tagatose	PM2- D06	14	51	10	2	26	-9	18	Sugars
Turanose	PM2- D07	17	6	18	7	166	-3	16	Sugars
Xylitol	PM2- D08	12	161	9	9	15	203	16	Sugar alchohols
N-Acetyl-D-Glucosaminitol	PM2- D09	15	-1	15	9	11	-4	17	Sugar alchohols
γ-Amino Butyric Acid	PM2- D10	185	160	1	65	12	-4	73	Organic acids
δ-Amino Valeric Acid	PM2- D11	12	163	15	7	6	2	15	Organic acids
Butyric Acid	PM2- D12	133	147	60	118	24	-2	71	Organic acids
Capric Acid	PM2- E01	16	93	-1	2	26	-8	35	Organic acids
Caproic Acid	PM2- E02	164	213	115	122	23	-5	33	Organic acids
Citraconic Acid	PM2- E03	24	213	11	34	25	-3	30	Organic acids
Citramalic Acid	PM2- E04	25	180	9	14	26	-3	140	Organic acids
D-Glucosamine	PM2- E05	54	177	4	9	247	111	12	Sugars
2-Hydroxy-Benzoic Acid	PM2- E06	1	218	0	-4	10	-11	19	Organic acids
4-Hydroxy-Benzoic Acid	PM2- E07	234	226	10	205	19	-6	18	Organic acids
β-Hydroxy-Butyric Acid	PM2- E08	210	212	17	226	225	-5	215	Organic acids
γ-Hydroxy-Butyric Acid	PM2- E09	31	165	7	36	21	0	131	Organic acids
a-Keto-Valeric Acid	PM2- E10	195	123	70	66	-3	-2	25	Organic acids
Itaconic Acid	PM2- E11	9	87	0	4	-15	-9	3	Organic acids
5-Keto-D-Gluconic Acid	PM2- E12	40	30	22	28	19	53	18	Organic acids
D-Lactic Acid Methyl Ester	PM2- F01	219	133	18	149	203	221	140	Others
Malonic Acid	PM2- F02	13	132	14	14	23	0	148	Organic acids
Melibionic Acid	PM2- F03	34	24	12	40	180	-6	17	Organic acids
Oxalic Acid	PM2- F04	11	2	11	10	25	0	3	Organic acids
Oxalomalic Acid	PM2- F05	21	5	16	26	31	-2	2	Organic acids
Quinic Acid	PM2- F06	241	227	9	8	16	13	13	Organic acids
D-Ribono-1,4-Lactone	PM2- F07	240	146	11	13	16	-1	13	Others
Sebacic Acid	PM2- F08	199	212	11	127	14	-1	9	Organic acids
Sorbic Acid	PM2- F09	93	82	-6	-23	-27	-25	-13	Organic acids
Succinamic Acid	PM2- F10	71	45	12	206	25	-3	14	Organic acids
D-Tartaric Acid	PM2- F11	21	7	8	37	5	-3	8	Organic acids
L-Tartaric Acid	PM2- F12	20	104	17	15	-14	1	5	Organic acids
Acetamide	PM2- G01	3	-1	20	10	11	-2	6	Organic acids
L-Alaninamide	PM2- G02	27	5	88	23	35	-1	13	Organic acids
N-Acetyl-L-Glutamic Acid	PM2- G03	8	-3	8	196	240	-3	5	Amino acids
L-Arginine	PM2- G04	234	244	20	80	47	4	10	Amino acids
Glycine	PM2- G05	4	11	131	104	26	13	59	Amino acids
L-Histidine	PM2- G06	235	236	168	223	245	123	10	Amino acids
L-Homoserine	PM2- G07	23	21	21	57	16	-1	9	Amino acids
Hydroxy-L-Proline	PM2- G08	238	226	24	202	52	-17	14	Amino acids
L-Isoleucine	PM2- G09	52	39	5	159	9	1	74	Amino acids
L-Leucine	PM2- G10	103	12	138	154	-9	-22	105	Amino acids
L-Lysine	PM2- G11	15	221	60	83	15	-5	6	Amino acids
L-Methionine	PM2- G12	10	-2	70	68	18	3	15	Amino acids
L-Ornithine	PM2- H01	208	128	174	183	190	16	-3	Amino acids
L-Phenylalanine	PM2- H02	237	199	30	62	202	0	22	Amino acids
L-Pyroglutamic Acid	PM2- H03	237	244	124	234	32	5	3	Amino acids
L-Valine	PM2- H04	20	111	9	78	15	3	104	Amino acids
D,L-Carnitine	PM2- H05	16	201	9	11	18	-2	3	Amino acids
Sec-Butylamine	PM2- H06	22	0	3	8	9	1	-5	Others
D.L-Octopamine	PM2- H07	14	221	4	7	14	2	8	Others
Putrescine	PM2- H08	218	144	8	3	241	-5	6	Others
Dihydroxy Acetone	PM2- H09	15	1	-12	-8	22	3	-16	Others
2,3-Butanediol	PM2- H10	79	23	15	9	13	-1	13	Sugar alchohols
2,3-Butanedione	PM2- H11	3	2	5	4	2	-3	1	Others
3-Hydroxy 2-Butanone	PM2- H12	12	4	20	18	21	11	11	Others
