# Supplementary material for: Metabolic interactions affect the biomass of synthetic bacterial biofilm communities
Source: mSystems. 2023 Nov 16;8(6):e01045-23. doi: 10.1128/msystems.01045-23 (PMC10734490; doi:10.1128/msystems.01045-23)
Supplement: Table S3 — Data for supplemental figures. [file msystems.01045-23-s0006.xlsx]

## Sheet: Fig S1
Genus	black biofilm_1	black biofilm_2	black biofilm_3	black solution_1	black solution_2	black solution_3	paddy biofilm_1	paddy biofilm_2	paddy biofilm_3	paddy solution_1	paddy solution_2	paddy solution_3
g:Achromobacter	0	19	1	0	0	0	0	0	0	0	0	0
g:unclassified_f_Xanthomonadaceae	1	0	0	1	0	0	0	1	1	0	0	0
g:Chryseobacterium	0	1	0	1	7	0	0	2	0	0	0	0
g:Clostridium_sensu_stricto	0	0	0	0	0	0	38	85	59	33	2185	42
g:Burkholderia	21	86	11	5	22	6	0	0	0	0	0	0
g:Enterobacter	1	1	1	0	1	1	0	0	0	0	0	1
g:Comamonas	0	0	0	0	0	0	32	47	31	4	17	5
g:Aeromonas	2	3	2	0	0	0	258	228	123	98	169	83
g:Stenotrophomonas	23	23	2	4	3	2	7	14	27	1	6	1
g:Erwinia	1492	1102	1664	3889	3097	4376	1291	1405	1155	4201	3076	3490
g:Escherichia/Shigella	93	70	94	232	232	287	86	129	113	314	270	325
g:Klebsiella	662	511	661	1172	819	1183	316	54	37	807	135	92
g:unclassified_f_Enterobacteriaceae	1324	1184	796	2621	2770	2422	1574	1980	2071	3566	3217	3767
g:Acinetobacter	727	218	168	559	761	435	156	1293	195	23	168	96
g:Pseudomonas	1143	2084	1976	712	1033	152	94	15	144	31	19	52
g:Bacillus	4508	4695	4622	804	1249	1137	6143	4744	6043	919	733	2041

## Sheet: Fig S4
time	Aci1	Aci2	Aci3	Aci4	Aci5	Ent1	Ent2	Ent3	Ent4	Ent5	Pan1	Pan2	Pan3	Pan4	Pan5	Chr1	Chr2	Chr3	Chr4	Chr5	Com1	Com2	Com3	Com4	Com5	Pse1	Pse2	Pse3	Pse4	Pse5
0	0.108	0.11	0.107	0.108	0.106	0.095	0.094	0.094	0.094	0.093	0.096	0.094	0.094	0.095	0.094	0.103	0.104	0.105	0.105	0.106	0.098	0.097	0.097	0.099	0.099	0.086	0.09	0.091	0.095	0.088
0.5	0.126	0.133	0.129	0.134	0.13	0.1	0.098	0.098	0.098	0.098	0.097	0.095	0.095	0.095	0.094	0.11	0.11	0.111	0.111	0.112	0.1	0.098	0.099	0.101	0.101	0.09	0.09	0.091	0.092	0.092
1	0.171	0.182	0.176	0.184	0.181	0.114	0.112	0.111	0.112	0.111	0.104	0.102	0.102	0.102	0.101	0.123	0.124	0.125	0.125	0.126	0.106	0.104	0.105	0.106	0.107	0.108	0.108	0.109	0.11	0.11
1.5	0.236	0.243	0.241	0.249	0.245	0.149	0.147	0.146	0.146	0.145	0.12	0.117	0.117	0.117	0.115	0.147	0.149	0.149	0.149	0.151	0.117	0.113	0.114	0.115	0.116	0.154	0.154	0.156	0.156	0.155
2	0.289	0.297	0.302	0.31	0.307	0.242	0.238	0.235	0.236	0.234	0.155	0.152	0.156	0.154	0.15	0.186	0.19	0.191	0.19	0.193	0.13	0.127	0.129	0.13	0.13	0.226	0.225	0.224	0.221	0.218
2.5	0.345	0.35	0.356	0.365	0.359	0.375	0.371	0.368	0.371	0.36	0.228	0.234	0.23	0.229	0.225	0.25	0.256	0.256	0.255	0.259	0.155	0.152	0.154	0.154	0.154	0.263	0.262	0.26	0.256	0.254
3	0.398	0.404	0.413	0.421	0.415	0.49	0.493	0.482	0.489	0.473	0.291	0.299	0.286	0.281	0.279	0.319	0.321	0.321	0.319	0.322	0.193	0.189	0.192	0.192	0.191	0.333	0.331	0.334	0.326	0.322
3.5	0.452	0.46	0.472	0.48	0.475	0.674	0.668	0.652	0.648	0.642	0.333	0.338	0.346	0.342	0.339	0.393	0.388	0.388	0.387	0.389	0.254	0.246	0.249	0.249	0.248	0.403	0.397	0.401	0.389	0.389
4	0.503	0.514	0.525	0.53	0.53	0.81	0.827	0.831	0.817	0.8	0.376	0.379	0.374	0.38	0.385	0.439	0.454	0.453	0.449	0.451	0.306	0.306	0.311	0.31	0.308	0.478	0.476	0.481	0.468	0.479
4.5	0.564	0.56	0.575	0.573	0.576	0.922	0.925	0.938	0.921	0.9	0.435	0.445	0.448	0.44	0.443	0.535	0.524	0.52	0.511	0.526	0.363	0.36	0.364	0.363	0.361	0.545	0.537	0.548	0.535	0.537
5	0.629	0.614	0.632	0.63	0.631	1.007	0.992	0.994	0.979	0.975	0.499	0.501	0.499	0.499	0.495	0.632	0.615	0.614	0.601	0.6	0.412	0.409	0.412	0.413	0.409	0.618	0.617	0.626	0.617	0.623
5.5	0.688	0.663	0.683	0.679	0.688	1.073	1.05	1.045	1.034	1.033	0.535	0.53	0.532	0.529	0.528	0.762	0.741	0.727	0.715	0.712	0.458	0.45	0.458	0.462	0.456	0.694	0.688	0.7	0.691	0.71
6	0.763	0.726	0.753	0.738	0.751	1.136	1.11	1.109	1.096	1.097	0.577	0.571	0.573	0.577	0.57	0.878	0.853	0.84	0.829	0.824	0.492	0.492	0.496	0.492	0.491	0.763	0.762	0.774	0.765	0.785
6.5	0.818	0.785	0.81	0.789	0.807	1.2	1.171	1.17	1.154	1.155	0.643	0.615	0.602	0.603	0.601	0.992	0.962	0.951	0.941	0.935	0.534	0.531	0.536	0.535	0.528	0.828	0.825	0.829	0.82	0.859
7	0.897	0.846	0.872	0.851	0.87	1.25	1.225	1.218	1.206	1.211	0.72	0.684	0.657	0.662	0.651	1.085	1.056	1.046	1.035	1.028	0.575	0.571	0.558	0.565	0.562	0.895	0.897	0.9	0.89	0.922
7.5	0.944	0.904	0.927	0.902	0.923	1.321	1.297	1.295	1.281	1.283	0.77	0.735	0.72	0.725	0.718	1.168	1.139	1.124	1.115	1.107	0.61	0.603	0.6	0.598	0.597	0.931	0.937	0.935	0.925	0.968
8	1.007	0.951	0.98	0.955	0.978	1.368	1.339	1.337	1.326	1.33	0.854	0.776	0.762	0.766	0.758	1.247	1.216	1.2	1.191	1.183	0.644	0.648	0.642	0.639	0.638	0.982	0.991	0.983	0.976	1.032
8.5	1.051	1.002	1.026	0.999	1.023	1.41	1.376	1.372	1.36	1.362	0.915	0.826	0.811	0.815	0.808	1.31	1.282	1.263	1.253	1.248	0.672	0.671	0.667	0.662	0.663	1.043	1.055	1.042	1.031	1.095
9	1.098	1.051	1.074	1.044	1.069	1.448	1.415	1.412	1.398	1.401	0.994	0.877	0.868	0.863	0.861	1.368	1.342	1.321	1.312	1.306	0.694	0.701	0.698	0.692	0.692	1.086	1.105	1.089	1.079	1.131
9.5	1.161	1.095	1.126	1.088	1.119	1.476	1.442	1.44	1.427	1.429	1.02	0.917	0.897	0.902	0.893	1.416	1.389	1.371	1.365	1.359	0.727	0.734	0.731	0.726	0.725	1.116	1.135	1.123	1.1	1.164
10	1.219	1.15	1.186	1.142	1.177	1.501	1.47	1.464	1.453	1.456	1.055	0.941	0.924	0.927	0.915	1.459	1.433	1.415	1.409	1.405	0.771	0.767	0.766	0.764	0.765	1.152	1.173	1.159	1.14	1.208
10.5	1.254	1.191	1.232	1.181	1.222	1.529	1.498	1.495	1.481	1.485	1.099	0.981	0.963	0.961	0.954	1.489	1.471	1.456	1.451	1.446	0.803	0.807	0.802	0.8	0.798	1.186	1.212	1.193	1.179	1.242
11	1.312	1.242	1.281	1.234	1.276	1.552	1.526	1.519	1.508	1.512	1.144	1.013	0.994	0.994	0.985	1.518	1.506	1.49	1.484	1.481	0.834	0.83	0.829	0.825	0.827	1.224	1.245	1.226	1.203	1.269
11.5	1.35	1.292	1.331	1.287	1.33	1.569	1.544	1.544	1.532	1.532	1.176	1.052	1.03	1.032	1.02	1.552	1.537	1.525	1.519	1.516	0.859	0.858	0.855	0.85	0.863	1.244	1.26	1.242	1.225	1.289
12	1.39	1.333	1.371	1.325	1.372	1.582	1.563	1.559	1.547	1.55	1.209	1.071	1.054	1.052	1.046	1.572	1.565	1.552	1.546	1.544	0.888	0.891	0.883	0.891	0.902	1.269	1.293	1.28	1.262	1.309
12.5	1.415	1.374	1.414	1.375	1.418	1.597	1.577	1.574	1.562	1.564	1.244	1.103	1.082	1.08	1.074	1.592	1.59	1.579	1.573	1.571	0.913	0.912	0.931	0.945	0.951	1.3	1.314	1.304	1.303	1.321
13	1.426	1.39	1.425	1.394	1.431	1.609	1.589	1.587	1.576	1.576	1.283	1.129	1.106	1.108	1.1	1.601	1.607	1.595	1.589	1.589	0.929	0.94	0.942	0.976	0.995	1.324	1.341	1.331	1.32	1.346
13.5	1.457	1.421	1.456	1.422	1.463	1.621	1.602	1.602	1.588	1.589	1.301	1.151	1.13	1.128	1.122	1.612	1.619	1.61	1.605	1.608	0.844	0.959	0.993	1.011	1.027	1.345	1.37	1.35	1.353	1.358
14	1.479	1.443	1.483	1.442	1.487	1.633	1.613	1.613	1.6	1.601	1.32	1.175	1.154	1.152	1.146	1.621	1.631	1.622	1.619	1.621	0.861	0.99	1.022	1.027	1.05	1.383	1.387	1.379	1.379	1.379
14.5	1.501	1.464	1.5	1.462	1.505	1.646	1.624	1.626	1.612	1.612	1.337	1.205	1.18	1.179	1.173	1.631	1.64	1.631	1.627	1.63	0.87	0.991	1.044	1.041	1.057	1.391	1.406	1.388	1.399	1.378
15	1.511	1.476	1.51	1.474	1.514	1.655	1.633	1.635	1.621	1.621	1.359	1.226	1.208	1.21	1.199	1.638	1.647	1.637	1.636	1.639	0.899	1.022	1.087	1.081	1.084	1.399	1.395	1.388	1.409	1.419
15.5	1.527	1.492	1.521	1.487	1.521	1.688	1.663	1.652	1.629	1.629	1.368	1.248	1.226	1.226	1.216	1.643	1.654	1.646	1.642	1.646	0.915	1.024	1.095	1.087	1.092	1.408	1.4165	1.4045	1.4235	1.457
16	1.532	1.493	1.522	1.493	1.523	1.672	1.647	1.65	1.636	1.634	1.381	1.265	1.244	1.241	1.234	1.647	1.66	1.65	1.645	1.65	0.923	1.031	1.11	1.104	1.096	1.417	1.438	1.421	1.438	1.495
16.5	1.545	1.508	1.533	1.507	1.536	1.677	1.654	1.658	1.643	1.644	1.394	1.283	1.261	1.269	1.256	1.656	1.668	1.66	1.655	1.658	0.93	1.031	1.128	1.12	1.115	1.415	1.477	1.437	1.458	1.535
17	1.549	1.51	1.538	1.511	1.538	1.686	1.662	1.666	1.652	1.653	1.406	1.303	1.287	1.28	1.277	1.662	1.675	1.665	1.66	1.663	0.944	1.057	1.141	1.119	1.12	1.46	1.492	1.52	1.497	1.563
17.5	1.555	1.524	1.548	1.52	1.548	1.69	1.666	1.672	1.656	1.657	1.423	1.315	1.298	1.293	1.293	1.669	1.682	1.674	1.667	1.67	0.958	1.035	1.148	1.128	1.119	1.473	1.5	1.518	1.502	1.567
18	1.555	1.529	1.552	1.526	1.551	1.694	1.672	1.676	1.662	1.663	1.441	1.324	1.306	1.302	1.302	1.675	1.687	1.676	1.675	1.677	0.957	1.03	1.137	1.14	1.126	1.458	1.489	1.514	1.484	1.563
18.5	1.554	1.525	1.547	1.521	1.546	1.701	1.675	1.682	1.667	1.669	1.448	1.338	1.323	1.323	1.317	1.682	1.692	1.684	1.681	1.682	0.965	1.038	1.151	1.166	1.139	1.452	1.482	1.503	1.477	1.567
19	1.558	1.521	1.545	1.52	1.542	1.699	1.677	1.685	1.67	1.671	1.377	1.346	1.327	1.332	1.328	1.684	1.699	1.689	1.687	1.687	0.975	1.047	1.159	1.166	1.144	1.46	1.49	1.506	1.476	1.565
19.5	1.56	1.521	1.544	1.519	1.544	1.701	1.682	1.689	1.675	1.676	1.351	1.358	1.339	1.345	1.337	1.686	1.703	1.695	1.689	1.693	0.983	1.056	1.17	1.185	1.142	1.453	1.483	1.496	1.459	1.566
20	1.564	1.532	1.554	1.526	1.553	1.7	1.686	1.694	1.68	1.682	1.343	1.379	1.354	1.353	1.347	1.695	1.71	1.701	1.697	1.698	0.987	1.041	1.17	1.175	1.141	1.46	1.484	1.496	1.46	1.579
20.5	1.567	1.528	1.554	1.524	1.552	1.696	1.688	1.699	1.682	1.686	1.34	1.383	1.361	1.36	1.356	1.697	1.714	1.706	1.702	1.702	0.993	1.034	1.176	1.182	1.146	1.457	1.47	1.497	1.445	1.57
21	1.565	1.529	1.551	1.525	1.55	1.694	1.689	1.701	1.687	1.69	1.338	1.395	1.375	1.376	1.372	1.7	1.715	1.71	1.705	1.708	0.999	1.03	1.174	1.166	1.146	1.446	1.472	1.506	1.439	1.573
21.5	1.567	1.526	1.548	1.522	1.546	1.689	1.689	1.7	1.687	1.691	1.334	1.406	1.399	1.391	1.386	1.702	1.718	1.71	1.705	1.71	1.009	1.033	1.181	1.172	1.145	1.438	1.475	1.506	1.438	1.569
22	1.569	1.533	1.555	1.53	1.554	1.689	1.689	1.7	1.69	1.691	1.329	1.407	1.397	1.399	1.399	1.705	1.721	1.716	1.713	1.715	1.02	1.027	1.176	1.138	1.138	1.421	1.457	1.488	1.429	1.578
22.5	1.569	1.538	1.56	1.535	1.558	1.686	1.689	1.7	1.689	1.691	1.329	1.402	1.401	1.395	1.395	1.708	1.726	1.721	1.713	1.718	1.031	1.027	1.163	1.133	1.131	1.417	1.459	1.481	1.429	1.589
23	1.571	1.539	1.565	1.536	1.562	1.689	1.687	1.7	1.687	1.69	1.326	1.398	1.395	1.396	1.397	1.712	1.734	1.725	1.718	1.722	1.045	1.034	1.169	1.133	1.13	1.423	1.462	1.477	1.424	1.595
23.5	1.571	1.536	1.559	1.534	1.555	1.683	1.686	1.7	1.688	1.69	1.323	1.393	1.394	1.396	1.392	1.712	1.736	1.726	1.721	1.726	1.051	1.041	1.176	1.13	1.135	1.411	1.456	1.476	1.422	1.607
24	1.571	1.533	1.556	1.532	1.555	1.681	1.685	1.698	1.688	1.69	1.319	1.388	1.389	1.391	1.392	1.714	1.734	1.729	1.726	1.728	1.058	1.056	1.181	1.124	1.131	1.412	1.456	1.474	1.424	1.609

## Sheet: Fig S7A
time	A1	A2	A3	A4	A5	B1	B2	B3	B4	B5	C1	C2	C3	C4	C5	D1	D2	D3	D4	D5	E1	E2	E3	E4	E5	F1	F2	F3	F4	F5	G1	G2	G3	G4	G5
0	0.108	0.11	0.107	0.111	0.11	0.102	0.102	0.102	0.102	0.104	0.113	0.111	0.112	0.114	0.116	0.099	0.098	0.099	0.099	0.101	0.114	0.116	0.11	0.109	0.114	0.104	0.108	0.103	0.108	0.104	0.095	0.098	0.104	0.101	0.097
0.5	0.107	0.109	0.108	0.111	0.11	0.102	0.102	0.102	0.102	0.105	0.11	0.112	0.114	0.115	0.116	0.104	0.108	0.106	0.108	0.105	0.12	0.121	0.119	0.115	0.119	0.103	0.108	0.103	0.108	0.104	0.098	0.1	0.105	0.101	0.098
1	0.121	0.111	0.11	0.114	0.123	0.113	0.112	0.112	0.115	0.111	0.121	0.127	0.121	0.124	0.137	0.115	0.119	0.115	0.116	0.113	0.124	0.122	0.124	0.12	0.13	0.112	0.116	0.111	0.116	0.114	0.105	0.109	0.114	0.11	0.103
1.5	0.104	0.112	0.113	0.116	0.114	0.117	0.115	0.115	0.119	0.12	0.134	0.14	0.139	0.136	0.151	0.117	0.121	0.116	0.117	0.113	0.137	0.137	0.135	0.124	0.132	0.114	0.117	0.117	0.119	0.114	0.107	0.108	0.114	0.109	0.103
2	0.11	0.111	0.117	0.122	0.118	0.123	0.122	0.122	0.125	0.128	0.148	0.155	0.156	0.154	0.17	0.126	0.129	0.126	0.126	0.123	0.15	0.15	0.149	0.139	0.145	0.119	0.121	0.121	0.123	0.12	0.105	0.109	0.116	0.112	0.105
2.5	0.113	0.116	0.117	0.117	0.117	0.122	0.122	0.125	0.126	0.126	0.179	0.17	0.162	0.171	0.189	0.125	0.128	0.124	0.128	0.125	0.156	0.158	0.156	0.145	0.149	0.116	0.119	0.12	0.124	0.118	0.106	0.109	0.117	0.113	0.113
3	0.119	0.122	0.122	0.122	0.121	0.123	0.123	0.127	0.126	0.127	0.201	0.197	0.187	0.195	0.216	0.126	0.129	0.126	0.13	0.129	0.159	0.16	0.158	0.144	0.152	0.117	0.12	0.122	0.125	0.117	0.106	0.109	0.118	0.109	0.112
3.5	0.13	0.127	0.135	0.138	0.133	0.128	0.128	0.132	0.132	0.133	0.24	0.235	0.222	0.245	0.255	0.132	0.136	0.135	0.139	0.138	0.165	0.166	0.165	0.157	0.162	0.118	0.121	0.123	0.129	0.121	0.109	0.115	0.118	0.115	0.115
4	0.133	0.134	0.138	0.145	0.143	0.131	0.131	0.135	0.133	0.134	0.285	0.281	0.266	0.288	0.299	0.138	0.142	0.142	0.144	0.143	0.169	0.17	0.169	0.161	0.172	0.12	0.122	0.126	0.13	0.122	0.112	0.117	0.121	0.116	0.117
4.5	0.13	0.135	0.132	0.147	0.146	0.134	0.13	0.135	0.132	0.133	0.335	0.326	0.314	0.337	0.344	0.141	0.145	0.144	0.148	0.145	0.169	0.171	0.168	0.161	0.173	0.118	0.121	0.124	0.128	0.12	0.109	0.115	0.117	0.115	0.115
5	0.139	0.134	0.146	0.15	0.149	0.138	0.132	0.138	0.134	0.136	0.39	0.38	0.366	0.395	0.403	0.148	0.152	0.151	0.154	0.15	0.178	0.176	0.174	0.167	0.182	0.12	0.122	0.126	0.132	0.123	0.111	0.117	0.115	0.113	0.115
5.5	0.145	0.141	0.15	0.157	0.156	0.14	0.134	0.141	0.136	0.139	0.444	0.432	0.416	0.45	0.461	0.156	0.161	0.159	0.161	0.158	0.18	0.179	0.177	0.17	0.185	0.12	0.122	0.127	0.132	0.124	0.108	0.099	0.113	0.102	0.117
6	0.146	0.145	0.151	0.157	0.156	0.139	0.132	0.139	0.135	0.138	0.502	0.487	0.469	0.507	0.518	0.158	0.161	0.16	0.161	0.16	0.181	0.179	0.177	0.171	0.185	0.12	0.122	0.127	0.131	0.121	0.109	0.113	0.118	0.111	0.114
6.5	0.15	0.151	0.155	0.161	0.161	0.143	0.135	0.143	0.138	0.143	0.571	0.558	0.536	0.575	0.589	0.168	0.171	0.169	0.171	0.173	0.186	0.183	0.183	0.176	0.194	0.122	0.124	0.129	0.134	0.125	0.111	0.111	0.119	0.107	0.118
7	0.15	0.15	0.156	0.162	0.162	0.143	0.134	0.141	0.137	0.142	0.574	0.565	0.559	0.577	0.583	0.174	0.179	0.172	0.177	0.178	0.187	0.184	0.185	0.174	0.194	0.121	0.124	0.129	0.134	0.123	0.111	0.117	0.119	0.115	0.114
7.5	0.153	0.152	0.158	0.164	0.163	0.144	0.135	0.142	0.138	0.144	0.569	0.563	0.561	0.573	0.578	0.18	0.181	0.179	0.182	0.184	0.189	0.186	0.187	0.179	0.195	0.122	0.124	0.13	0.135	0.124	0.109	0.114	0.108	0.115	0.115
8	0.153	0.153	0.158	0.164	0.162	0.142	0.133	0.14	0.137	0.143	0.566	0.562	0.561	0.571	0.574	0.185	0.186	0.185	0.187	0.189	0.19	0.187	0.187	0.175	0.194	0.12	0.123	0.128	0.132	0.122	0.098	0.112	0.12	0.115	0.112
8.5	0.155	0.154	0.161	0.166	0.165	0.145	0.136	0.143	0.139	0.146	0.568	0.564	0.565	0.572	0.577	0.197	0.199	0.199	0.198	0.2	0.191	0.189	0.189	0.179	0.197	0.121	0.124	0.131	0.135	0.124	0.1	0.109	0.115	0.114	0.106
9	0.157	0.153	0.163	0.168	0.167	0.146	0.137	0.143	0.139	0.147	0.574	0.57	0.572	0.579	0.586	0.202	0.204	0.204	0.205	0.208	0.194	0.191	0.191	0.18	0.198	0.122	0.125	0.13	0.135	0.125	0.098	0.116	0.121	0.115	0.114
9.5	0.157	0.152	0.164	0.169	0.168	0.147	0.137	0.144	0.139	0.148	0.577	0.574	0.577	0.582	0.589	0.214	0.214	0.214	0.215	0.222	0.194	0.192	0.19	0.18	0.197	0.125	0.127	0.131	0.137	0.124	0.103	0.117	0.122	0.117	0.116
10	0.159	0.153	0.166	0.171	0.17	0.149	0.139	0.144	0.14	0.151	0.581	0.579	0.583	0.586	0.593	0.225	0.224	0.212	0.226	0.236	0.196	0.193	0.192	0.18	0.199	0.123	0.126	0.132	0.136	0.126	0.103	0.118	0.122	0.116	0.118
10.5	0.161	0.153	0.167	0.173	0.171	0.149	0.138	0.143	0.142	0.151	0.585	0.583	0.59	0.594	0.595	0.219	0.206	0.218	0.218	0.235	0.195	0.193	0.192	0.18	0.197	0.122	0.125	0.132	0.136	0.125	0.104	0.116	0.12	0.102	0.116
11	0.162	0.156	0.17	0.175	0.174	0.15	0.139	0.144	0.142	0.153	0.592	0.591	0.598	0.601	0.606	0.227	0.214	0.225	0.227	0.248	0.197	0.195	0.195	0.185	0.202	0.123	0.125	0.132	0.137	0.126	0.104	0.118	0.122	0.115	0.117
11.5	0.164	0.157	0.17	0.176	0.174	0.152	0.141	0.146	0.144	0.155	0.6	0.598	0.606	0.61	0.615	0.235	0.221	0.234	0.233	0.258	0.199	0.197	0.196	0.185	0.204	0.124	0.126	0.133	0.138	0.126	0.1	0.117	0.122	0.115	0.119
12	0.164	0.158	0.172	0.177	0.175	0.151	0.139	0.143	0.142	0.154	0.605	0.604	0.612	0.616	0.623	0.241	0.227	0.242	0.239	0.267	0.199	0.197	0.196	0.182	0.204	0.122	0.125	0.133	0.137	0.126	0.106	0.116	0.118	0.114	0.117
12.5	0.164	0.158	0.171	0.176	0.175	0.149	0.137	0.141	0.141	0.153	0.607	0.606	0.611	0.613	0.621	0.247	0.233	0.247	0.245	0.276	0.197	0.195	0.194	0.18	0.199	0.123	0.124	0.134	0.136	0.125	0.105	0.117	0.12	0.115	0.117
13	0.164	0.157	0.171	0.176	0.174	0.149	0.136	0.139	0.139	0.152	0.609	0.608	0.61	0.613	0.625	0.255	0.242	0.254	0.252	0.287	0.195	0.194	0.192	0.181	0.198	0.12	0.123	0.131	0.135	0.123	0.106	0.115	0.12	0.108	0.111
13.5	0.167	0.161	0.175	0.181	0.179	0.153	0.141	0.146	0.144	0.158	0.614	0.614	0.615	0.62	0.634	0.268	0.251	0.271	0.267	0.305	0.201	0.199	0.198	0.185	0.205	0.124	0.126	0.135	0.138	0.128	0.105	0.102	0.122	0.113	0.116
14	0.167	0.16	0.175	0.181	0.178	0.151	0.137	0.141	0.142	0.154	0.62	0.62	0.629	0.627	0.641	0.277	0.262	0.281	0.278	0.324	0.2	0.198	0.196	0.185	0.203	0.122	0.124	0.133	0.138	0.126	0.105	0.115	0.121	0.115	0.109
14.5	0.17	0.164	0.179	0.185	0.183	0.154	0.141	0.145	0.144	0.159	0.627	0.624	0.632	0.63	0.646	0.285	0.267	0.286	0.281	0.321	0.202	0.201	0.198	0.187	0.206	0.123	0.125	0.135	0.139	0.129	0.107	0.116	0.122	0.117	0.115
15	0.17	0.165	0.18	0.187	0.185	0.155	0.141	0.146	0.145	0.161	0.628	0.625	0.633	0.632	0.65	0.296	0.277	0.301	0.294	0.338	0.203	0.202	0.2	0.189	0.207	0.124	0.127	0.136	0.14	0.13	0.106	0.105	0.114	0.108	0.104
15.5	0.17	0.165	0.18	0.187	0.184	0.154	0.141	0.145	0.145	0.16	0.631	0.63	0.638	0.637	0.654	0.302	0.282	0.306	0.3	0.342	0.203	0.201	0.198	0.187	0.206	0.125	0.127	0.137	0.14	0.128	0.107	0.11	0.112	0.114	0.101
16	0.171	0.166	0.182	0.189	0.186	0.155	0.142	0.147	0.145	0.161	0.635	0.632	0.641	0.638	0.655	0.323	0.29	0.324	0.308	0.351	0.202	0.202	0.199	0.189	0.206	0.124	0.127	0.136	0.14	0.129	0.106	0.12	0.116	0.109	0.107
16.5	0.172	0.167	0.182	0.19	0.187	0.154	0.141	0.146	0.145	0.161	0.636	0.634	0.648	0.643	0.659	0.33	0.312	0.34	0.335	0.378	0.204	0.204	0.2	0.19	0.209	0.124	0.127	0.137	0.141	0.13	0.108	0.115	0.123	0.117	0.12
17	0.171	0.166	0.182	0.189	0.186	0.153	0.139	0.145	0.142	0.158	0.635	0.632	0.646	0.643	0.659	0.349	0.317	0.356	0.344	0.388	0.203	0.201	0.199	0.187	0.205	0.123	0.125	0.136	0.14	0.128	0.106	0.103	0.122	0.114	0.115
17.5	0.173	0.168	0.185	0.191	0.187	0.154	0.14	0.146	0.143	0.16	0.632	0.63	0.643	0.637	0.653	0.354	0.336	0.369	0.363	0.396	0.204	0.202	0.2	0.188	0.207	0.123	0.126	0.136	0.141	0.129	0.108	0.114	0.123	0.11	0.117
18	0.173	0.169	0.185	0.191	0.188	0.153	0.14	0.145	0.144	0.16	0.626	0.623	0.634	0.629	0.646	0.364	0.331	0.352	0.349	0.382	0.201	0.2	0.198	0.188	0.203	0.124	0.126	0.137	0.14	0.129	0.108	0.111	0.124	0.114	0.118
18.5	0.173	0.171	0.187	0.193	0.189	0.154	0.142	0.146	0.144	0.162	0.624	0.62	0.631	0.627	0.644	0.375	0.342	0.368	0.366	0.402	0.201	0.201	0.198	0.188	0.204	0.125	0.126	0.137	0.141	0.131	0.108	0.107	0.118	0.111	0.118
19	0.174	0.173	0.188	0.195	0.19	0.155	0.143	0.147	0.145	0.162	0.625	0.624	0.636	0.631	0.648	0.389	0.358	0.39	0.396	0.409	0.203	0.203	0.2	0.188	0.206	0.125	0.127	0.139	0.143	0.132	0.11	0.119	0.124	0.116	0.12
19.5	0.174	0.172	0.188	0.194	0.19	0.154	0.142	0.146	0.145	0.161	0.62	0.616	0.627	0.623	0.641	0.404	0.368	0.396	0.397	0.42	0.201	0.2	0.197	0.186	0.203	0.125	0.126	0.137	0.143	0.13	0.109	0.099	0.121	0.11	0.117
20	0.173	0.17	0.187	0.192	0.188	0.151	0.136	0.142	0.142	0.158	0.616	0.614	0.626	0.621	0.638	0.416	0.383	0.407	0.421	0.423	0.2	0.198	0.196	0.186	0.202	0.121	0.124	0.135	0.139	0.128	0.108	0.118	0.122	0.115	0.114
20.5	0.174	0.173	0.188	0.194	0.191	0.154	0.14	0.143	0.143	0.161	0.612	0.609	0.62	0.616	0.634	0.425	0.386	0.402	0.415	0.426	0.199	0.198	0.195	0.185	0.201	0.123	0.125	0.136	0.141	0.131	0.109	0.118	0.123	0.117	0.118
21	0.175	0.172	0.188	0.194	0.19	0.152	0.137	0.143	0.142	0.159	0.613	0.609	0.622	0.619	0.637	0.438	0.403	0.426	0.448	0.446	0.199	0.197	0.195	0.181	0.202	0.122	0.124	0.136	0.14	0.128	0.098	0.113	0.121	0.112	0.115
21.5	0.175	0.174	0.188	0.195	0.19	0.155	0.138	0.142	0.143	0.16	0.609	0.603	0.615	0.611	0.628	0.456	0.413	0.434	0.447	0.451	0.197	0.196	0.193	0.182	0.198	0.123	0.125	0.136	0.14	0.129	0.102	0.098	0.112	0.116	0.116
22	0.176	0.174	0.189	0.196	0.193	0.155	0.14	0.144	0.143	0.162	0.608	0.6	0.613	0.611	0.628	0.465	0.428	0.453	0.473	0.46	0.198	0.198	0.193	0.185	0.199	0.123	0.125	0.137	0.141	0.13	0.102	0.098	0.11	0.114	0.112
22.5	0.177	0.177	0.191	0.198	0.195	0.156	0.141	0.147	0.144	0.163	0.605	0.598	0.611	0.608	0.626	0.469	0.446	0.466	0.475	0.454	0.199	0.199	0.195	0.184	0.201	0.125	0.127	0.137	0.142	0.131	0.102	0.101	0.111	0.116	0.117
23	0.176	0.175	0.19	0.198	0.194	0.153	0.139	0.145	0.143	0.163	0.605	0.599	0.615	0.609	0.627	0.462	0.466	0.477	0.486	0.444	0.2	0.199	0.195	0.183	0.204	0.125	0.126	0.137	0.143	0.13	0.105	0.11	0.12	0.117	0.118
23.5	0.176	0.173	0.188	0.195	0.191	0.152	0.134	0.139	0.14	0.158	0.6	0.592	0.608	0.604	0.621	0.457	0.464	0.465	0.464	0.44	0.194	0.194	0.19	0.179	0.195	0.122	0.125	0.134	0.138	0.126	0.097	0.11	0.119	0.115	0.117
24	0.177	0.176	0.189	0.197	0.192	0.15	0.133	0.141	0.14	0.159	0.599	0.591	0.606	0.602	0.618	0.453	0.463	0.464	0.47	0.443	0.194	0.194	0.189	0.179	0.193	0.122	0.125	0.135	0.139	0.127	0.099	0.095	0.101	0.108	0.114
24.5	0.176	0.173	0.189	0.196	0.192	0.152	0.133	0.141	0.141	0.159	0.598	0.591	0.608	0.604	0.619	0.453	0.466	0.471	0.483	0.439	0.195	0.195	0.191	0.18	0.197	0.122	0.125	0.135	0.139	0.128	0.106	0.107	0.119	0.113	0.099
25	0.176	0.174	0.191	0.199	0.193	0.151	0.134	0.142	0.142	0.159	0.598	0.589	0.608	0.603	0.619	0.452	0.47	0.469	0.479	0.435	0.195	0.195	0.191	0.18	0.195	0.123	0.125	0.135	0.14	0.127	0.107	0.11	0.116	0.114	0.1
25.5	0.174	0.175	0.191	0.197	0.192	0.148	0.134	0.14	0.14	0.158	0.593	0.583	0.599	0.594	0.611	0.445	0.459	0.451	0.452	0.423	0.192	0.192	0.188	0.178	0.192	0.123	0.126	0.135	0.139	0.127	0.108	0.111	0.116	0.114	0.115
26	0.177	0.178	0.193	0.2	0.196	0.152	0.137	0.144	0.142	0.162	0.594	0.586	0.606	0.599	0.617	0.447	0.462	0.466	0.473	0.435	0.195	0.196	0.192	0.181	0.197	0.125	0.127	0.136	0.142	0.13	0.108	0.106	0.119	0.113	0.116
26.5	0.18	0.175	0.192	0.199	0.193	0.149	0.132	0.138	0.139	0.158	0.592	0.583	0.604	0.597	0.615	0.445	0.46	0.464	0.472	0.43	0.192	0.193	0.187	0.178	0.192	0.123	0.125	0.134	0.14	0.127	0.107	0.107	0.111	0.112	0.1
27	0.176	0.176	0.193	0.2	0.194	0.15	0.132	0.139	0.141	0.159	0.592	0.581	0.601	0.593	0.609	0.438	0.455	0.459	0.466	0.429	0.191	0.192	0.187	0.178	0.19	0.124	0.125	0.135	0.14	0.127	0.107	0.099	0.115	0.113	0.115
27.5	0.176	0.177	0.193	0.2	0.194	0.151	0.131	0.139	0.139	0.158	0.588	0.578	0.596	0.59	0.606	0.433	0.449	0.456	0.459	0.423	0.189	0.19	0.186	0.178	0.189	0.123	0.125	0.134	0.138	0.126	0.097	0.1	0.103	0.114	0.111
28	0.176	0.177	0.194	0.2	0.195	0.153	0.131	0.139	0.141	0.159	0.589	0.578	0.597	0.59	0.607	0.431	0.446	0.454	0.463	0.424	0.19	0.191	0.186	0.177	0.188	0.123	0.124	0.135	0.138	0.127	0.108	0.104	0.103	0.112	0.115
28.5	0.176	0.177	0.193	0.199	0.195	0.148	0.13	0.138	0.138	0.157	0.584	0.574	0.592	0.586	0.602	0.425	0.443	0.448	0.453	0.418	0.188	0.188	0.184	0.176	0.187	0.123	0.125	0.134	0.137	0.126	0.111	0.1	0.113	0.114	0.115
29	0.177	0.18	0.197	0.203	0.199	0.153	0.135	0.142	0.139	0.162	0.586	0.578	0.595	0.588	0.606	0.428	0.444	0.448	0.449	0.419	0.189	0.191	0.186	0.18	0.189	0.127	0.126	0.136	0.14	0.128	0.113	0.095	0.114	0.112	0.095
29.5	0.178	0.18	0.197	0.201	0.196	0.149	0.129	0.137	0.137	0.157	0.582	0.572	0.591	0.586	0.602	0.426	0.445	0.446	0.459	0.428	0.187	0.189	0.184	0.176	0.186	0.124	0.125	0.134	0.138	0.125	0.111	0.096	0.113	0.111	0.101
30	0.179	0.18	0.197	0.204	0.199	0.151	0.129	0.139	0.137	0.159	0.583	0.573	0.59	0.585	0.602	0.426	0.442	0.442	0.439	0.416	0.187	0.188	0.183	0.177	0.186	0.124	0.125	0.135	0.138	0.128	0.109	0.094	0.106	0.099	0.094
30.5	0.179	0.183	0.199	0.205	0.202	0.154	0.13	0.139	0.137	0.159	0.583	0.571	0.589	0.584	0.602	0.42	0.439	0.438	0.442	0.416	0.186	0.188	0.182	0.177	0.186	0.124	0.125	0.135	0.139	0.126	0.103	0.093	0.112	0.105	0.095
31	0.18	0.183	0.2	0.207	0.204	0.153	0.131	0.141	0.138	0.162	0.582	0.571	0.59	0.583	0.604	0.42	0.438	0.435	0.451	0.422	0.189	0.19	0.184	0.177	0.188	0.126	0.126	0.136	0.141	0.127	0.112	0.096	0.114	0.112	0.096
31.5	0.179	0.185	0.199	0.205	0.201	0.152	0.129	0.139	0.137	0.161	0.581	0.568	0.586	0.58	0.598	0.415	0.431	0.428	0.432	0.403	0.186	0.189	0.182	0.176	0.185	0.125	0.125	0.135	0.139	0.126	0.11	0.096	0.114	0.113	0.101
32	0.179	0.182	0.199	0.205	0.2	0.15	0.125	0.136	0.135	0.158	0.58	0.567	0.587	0.58	0.599	0.42	0.438	0.43	0.447	0.412	0.185	0.187	0.182	0.174	0.183	0.124	0.125	0.134	0.138	0.124	0.109	0.095	0.111	0.113	0.093
32.5	0.179	0.185	0.202	0.206	0.203	0.152	0.128	0.139	0.136	0.16	0.579	0.566	0.586	0.579	0.597	0.415	0.431	0.429	0.437	0.413	0.185	0.188	0.182	0.176	0.184	0.126	0.126	0.136	0.14	0.125	0.102	0.093	0.105	0.106	0.094
33	0.179	0.189	0.202	0.208	0.204	0.15	0.128	0.141	0.136	0.161	0.578	0.565	0.587	0.578	0.597	0.411	0.43	0.424	0.437	0.403	0.186	0.189	0.182	0.176	0.185	0.126	0.127	0.136	0.141	0.125	0.109	0.095	0.113	0.112	0.096
33.5	0.18	0.183	0.201	0.208	0.203	0.147	0.125	0.136	0.134	0.157	0.575	0.563	0.583	0.575	0.593	0.41	0.43	0.423	0.433	0.402	0.183	0.187	0.18	0.174	0.182	0.125	0.125	0.134	0.138	0.122	0.107	0.094	0.111	0.111	0.104
34	0.181	0.183	0.202	0.208	0.202	0.148	0.126	0.136	0.134	0.157	0.576	0.562	0.583	0.576	0.593	0.409	0.43	0.422	0.433	0.403	0.182	0.186	0.179	0.173	0.182	0.124	0.125	0.133	0.138	0.121	0.108	0.095	0.112	0.111	0.093
34.5	0.18	0.183	0.201	0.207	0.201	0.148	0.125	0.135	0.133	0.155	0.573	0.56	0.581	0.574	0.592	0.412	0.436	0.424	0.441	0.404	0.182	0.186	0.179	0.172	0.181	0.125	0.125	0.133	0.137	0.121	0.106	0.094	0.112	0.109	0.099
35	0.18	0.187	0.204	0.21	0.203	0.15	0.128	0.136	0.135	0.157	0.573	0.561	0.581	0.573	0.591	0.408	0.428	0.424	0.428	0.4	0.181	0.185	0.178	0.174	0.181	0.126	0.126	0.135	0.14	0.121	0.108	0.094	0.111	0.109	0.092
35.5	0.182	0.193	0.205	0.21	0.206	0.154	0.128	0.138	0.135	0.16	0.573	0.561	0.582	0.573	0.591	0.405	0.424	0.419	0.426	0.401	0.182	0.185	0.178	0.174	0.182	0.126	0.126	0.135	0.14	0.122	0.11	0.095	0.112	0.11	0.093
36	0.181	0.187	0.204	0.21	0.203	0.152	0.125	0.134	0.133	0.157	0.57	0.559	0.58	0.571	0.588	0.402	0.422	0.419	0.423	0.398	0.179	0.183	0.176	0.172	0.179	0.125	0.125	0.135	0.14	0.121	0.107	0.094	0.111	0.109	0.092
36.5	0.184	0.188	0.206	0.212	0.206	0.148	0.127	0.135	0.133	0.157	0.572	0.559	0.58	0.571	0.588	0.401	0.422	0.416	0.419	0.396	0.18	0.182	0.176	0.17	0.179	0.125	0.125	0.133	0.138	0.119	0.111	0.096	0.113	0.112	0.093
37	0.183	0.191	0.208	0.213	0.208	0.15	0.128	0.136	0.134	0.158	0.571	0.559	0.579	0.571	0.589	0.398	0.421	0.414	0.417	0.394	0.179	0.183	0.175	0.17	0.18	0.126	0.125	0.135	0.14	0.12	0.108	0.095	0.113	0.111	0.1
37.5	0.184	0.192	0.208	0.214	0.208	0.151	0.127	0.135	0.133	0.158	0.57	0.557	0.577	0.569	0.587	0.398	0.419	0.411	0.415	0.393	0.178	0.182	0.174	0.17	0.178	0.126	0.125	0.134	0.142	0.119	0.109	0.096	0.112	0.111	0.101
38	0.185	0.191	0.21	0.214	0.21	0.15	0.126	0.136	0.133	0.157	0.57	0.557	0.578	0.568	0.586	0.396	0.418	0.411	0.416	0.393	0.177	0.181	0.174	0.168	0.179	0.126	0.125	0.134	0.142	0.118	0.108	0.095	0.11	0.109	0.112
38.5	0.187	0.195	0.211	0.216	0.212	0.152	0.128	0.139	0.133	0.16	0.572	0.558	0.579	0.57	0.59	0.4	0.423	0.414	0.422	0.394	0.178	0.182	0.174	0.169	0.18	0.126	0.126	0.135	0.142	0.118	0.107	0.095	0.112	0.111	0.094
39	0.188	0.195	0.212	0.217	0.214	0.152	0.128	0.137	0.134	0.161	0.572	0.558	0.58	0.57	0.59	0.399	0.416	0.414	0.418	0.394	0.178	0.181	0.174	0.169	0.179	0.128	0.127	0.135	0.143	0.118	0.106	0.096	0.11	0.109	0.094
39.5	0.186	0.191	0.211	0.215	0.212	0.149	0.124	0.133	0.133	0.155	0.568	0.554	0.575	0.565	0.585	0.393	0.413	0.409	0.412	0.39	0.175	0.178	0.17	0.166	0.175	0.125	0.125	0.134	0.141	0.116	0.107	0.095	0.111	0.111	0.094
40	0.187	0.192	0.211	0.216	0.213	0.148	0.122	0.133	0.131	0.154	0.569	0.554	0.576	0.566	0.586	0.396	0.42	0.415	0.419	0.396	0.174	0.178	0.17	0.165	0.174	0.125	0.125	0.133	0.139	0.115	0.107	0.094	0.111	0.11	0.095
40.5	0.185	0.189	0.21	0.216	0.21	0.146	0.123	0.131	0.131	0.151	0.567	0.553	0.575	0.564	0.585	0.396	0.421	0.416	0.42	0.398	0.172	0.176	0.168	0.163	0.172	0.124	0.125	0.132	0.138	0.113	0.107	0.094	0.11	0.11	0.093
41	0.187	0.194	0.212	0.218	0.212	0.146	0.122	0.131	0.131	0.152	0.567	0.552	0.576	0.564	0.583	0.393	0.418	0.413	0.416	0.394	0.17	0.175	0.167	0.163	0.173	0.124	0.125	0.132	0.137	0.113	0.107	0.094	0.11	0.109	0.095
41.5	0.188	0.196	0.213	0.222	0.216	0.149	0.122	0.133	0.132	0.155	0.567	0.552	0.577	0.566	0.586	0.393	0.418	0.413	0.418	0.397	0.171	0.176	0.168	0.163	0.17	0.126	0.126	0.133	0.138	0.114	0.105	0.094	0.11	0.109	0.094
42	0.188	0.193	0.215	0.221	0.215	0.147	0.123	0.131	0.132	0.154	0.566	0.55	0.575	0.563	0.582	0.392	0.416	0.411	0.416	0.392	0.169	0.174	0.166	0.162	0.17	0.125	0.126	0.133	0.138	0.113	0.106	0.094	0.11	0.11	0.093
42.5	0.189	0.195	0.216	0.22	0.215	0.149	0.123	0.132	0.132	0.154	0.566	0.55	0.575	0.564	0.582	0.39	0.412	0.411	0.415	0.392	0.17	0.175	0.167	0.162	0.172	0.126	0.126	0.133	0.138	0.112	0.108	0.094	0.107	0.107	0.092
43	0.19	0.195	0.217	0.224	0.216	0.148	0.124	0.131	0.132	0.153	0.566	0.551	0.576	0.565	0.583	0.395	0.413	0.412	0.417	0.392	0.17	0.175	0.168	0.162	0.17	0.126	0.126	0.134	0.139	0.113	0.106	0.094	0.11	0.11	0.093
43.5	0.188	0.195	0.217	0.222	0.216	0.15	0.122	0.132	0.131	0.154	0.565	0.55	0.576	0.563	0.583	0.394	0.414	0.413	0.421	0.397	0.168	0.174	0.166	0.162	0.168	0.127	0.126	0.133	0.138	0.112	0.106	0.095	0.111	0.11	0.094
44	0.19	0.196	0.217	0.223	0.217	0.149	0.124	0.131	0.133	0.156	0.566	0.549	0.574	0.563	0.581	0.395	0.415	0.414	0.418	0.397	0.168	0.174	0.167	0.162	0.169	0.128	0.126	0.134	0.138	0.113	0.106	0.095	0.111	0.11	0.093
44.5	0.191	0.198	0.223	0.225	0.218	0.15	0.124	0.131	0.133	0.155	0.564	0.548	0.574	0.561	0.581	0.393	0.414	0.413	0.417	0.395	0.168	0.173	0.166	0.162	0.169	0.127	0.126	0.134	0.137	0.112	0.104	0.096	0.11	0.11	0.112
45	0.192	0.199	0.222	0.225	0.219	0.152	0.125	0.132	0.135	0.156	0.564	0.549	0.575	0.563	0.581	0.399	0.412	0.414	0.415	0.389	0.168	0.172	0.166	0.161	0.17	0.128	0.126	0.135	0.137	0.112	0.106	0.097	0.105	0.098	0.117
45.5	0.192	0.198	0.224	0.225	0.22	0.149	0.122	0.13	0.133	0.155	0.563	0.547	0.574	0.561	0.58	0.396	0.414	0.417	0.418	0.394	0.167	0.172	0.166	0.161	0.169	0.128	0.126	0.135	0.134	0.112	0.106	0.096	0.11	0.104	0.094
46	0.194	0.2	0.224	0.224	0.219	0.148	0.122	0.129	0.133	0.153	0.563	0.546	0.575	0.56	0.577	0.393	0.41	0.41	0.414	0.389	0.166	0.171	0.165	0.159	0.167	0.127	0.126	0.134	0.131	0.111	0.104	0.095	0.108	0.096	0.093
46.5	0.191	0.198	0.222	0.224	0.218	0.146	0.119	0.127	0.131	0.15	0.564	0.549	0.576	0.561	0.579	0.393	0.412	0.412	0.417	0.392	0.165	0.17	0.163	0.157	0.166	0.126	0.125	0.133	0.123	0.109	0.106	0.096	0.11	0.109	0.094
47	0.194	0.2	0.225	0.226	0.222	0.15	0.123	0.129	0.134	0.155	0.563	0.546	0.574	0.56	0.578	0.391	0.408	0.406	0.413	0.39	0.165	0.17	0.164	0.159	0.167	0.128	0.126	0.135	0.122	0.112	0.105	0.096	0.11	0.105	0.094
47.5	0.192	0.203	0.226	0.229	0.223	0.149	0.125	0.13	0.134	0.152	0.564	0.548	0.575	0.561	0.581	0.392	0.411	0.409	0.417	0.397	0.167	0.172	0.165	0.161	0.168	0.129	0.127	0.135	0.12	0.113	0.106	0.096	0.11	0.111	0.094
48	0.194	0.202	0.226	0.228	0.223	0.149	0.122	0.127	0.133	0.152	0.562	0.546	0.572	0.559	0.58	0.391	0.411	0.409	0.418	0.398	0.165	0.171	0.165	0.16	0.166	0.129	0.126	0.135	0.117	0.113	0.106	0.096	0.11	0.11	0.094
48.5	0.193	0.206	0.23	0.228	0.225	0.151	0.124	0.13	0.134	0.154	0.562	0.546	0.573	0.558	0.58	0.392	0.41	0.409	0.419	0.397	0.165	0.171	0.165	0.16	0.168	0.129	0.127	0.135	0.117	0.114	0.104	0.096	0.11	0.111	0.095
49	0.195	0.203	0.224	0.229	0.223	0.148	0.124	0.128	0.133	0.15	0.561	0.544	0.571	0.557	0.577	0.389	0.409	0.406	0.414	0.391	0.163	0.169	0.164	0.158	0.166	0.13	0.126	0.133	0.113	0.112	0.105	0.096	0.11	0.109	0.093
49.5	0.195	0.199	0.224	0.228	0.221	0.145	0.119	0.124	0.131	0.146	0.558	0.542	0.568	0.555	0.574	0.388	0.408	0.406	0.415	0.393	0.161	0.167	0.161	0.155	0.163	0.126	0.127	0.132	0.11	0.111	0.106	0.094	0.109	0.11	0.092
50	0.195	0.202	0.224	0.229	0.223	0.147	0.121	0.125	0.134	0.148	0.56	0.542	0.569	0.556	0.575	0.389	0.407	0.404	0.411	0.391	0.162	0.167	0.163	0.156	0.165	0.127	0.126	0.133	0.111	0.112	0.105	0.096	0.11	0.108	0.093
50.5	0.193	0.202	0.223	0.227	0.221	0.144	0.119	0.123	0.131	0.142	0.556	0.54	0.567	0.554	0.572	0.387	0.407	0.402	0.41	0.389	0.159	0.166	0.161	0.154	0.162	0.127	0.126	0.132	0.11	0.11	0.104	0.095	0.109	0.108	0.092
51	0.192	0.203	0.224	0.228	0.222	0.146	0.119	0.124	0.132	0.144	0.556	0.541	0.568	0.555	0.574	0.386	0.406	0.4	0.41	0.389	0.16	0.167	0.162	0.155	0.162	0.128	0.127	0.134	0.113	0.113	0.104	0.095	0.109	0.109	0.117
51.5	0.197	0.205	0.229	0.231	0.227	0.149	0.123	0.127	0.133	0.148	0.558	0.541	0.569	0.556	0.575	0.386	0.405	0.398	0.408	0.387	0.163	0.169	0.164	0.158	0.165	0.13	0.127	0.134	0.113	0.116	0.105	0.096	0.111	0.111	0.094
52	0.196	0.203	0.228	0.231	0.224	0.145	0.119	0.123	0.132	0.142	0.557	0.54	0.568	0.554	0.573	0.385	0.405	0.401	0.41	0.392	0.161	0.167	0.163	0.155	0.162	0.128	0.125	0.132	0.111	0.111	0.103	0.095	0.108	0.108	0.112
52.5	0.196	0.206	0.229	0.233	0.226	0.147	0.125	0.128	0.134	0.146	0.557	0.542	0.569	0.555	0.574	0.384	0.404	0.397	0.407	0.386	0.162	0.169	0.165	0.157	0.165	0.131	0.128	0.133	0.113	0.116	0.105	0.097	0.11	0.11	0.109
53	0.195	0.202	0.229	0.23	0.224	0.148	0.118	0.121	0.131	0.14	0.554	0.54	0.566	0.551	0.569	0.383	0.403	0.396	0.405	0.382	0.159	0.166	0.162	0.154	0.16	0.128	0.125	0.13	0.11	0.114	0.103	0.095	0.108	0.109	0.092
53.5	0.197	0.209	0.231	0.235	0.229	0.148	0.125	0.126	0.133	0.143	0.555	0.541	0.568	0.553	0.573	0.383	0.402	0.396	0.402	0.381	0.161	0.167	0.165	0.156	0.163	0.13	0.128	0.134	0.114	0.116	0.104	0.097	0.11	0.109	0.093
54	0.198	0.205	0.232	0.233	0.226	0.149	0.121	0.122	0.133	0.139	0.555	0.54	0.567	0.552	0.57	0.382	0.402	0.395	0.402	0.381	0.16	0.166	0.163	0.155	0.162	0.128	0.125	0.13	0.111	0.115	0.104	0.096	0.109	0.109	0.098
54.5	0.198	0.206	0.231	0.233	0.226	0.148	0.122	0.121	0.132	0.138	0.554	0.54	0.567	0.552	0.571	0.382	0.402	0.396	0.402	0.381	0.159	0.165	0.163	0.154	0.16	0.131	0.125	0.13	0.11	0.111	0.097	0.096	0.108	0.095	0.093
55	0.199	0.206	0.232	0.233	0.227	0.148	0.121	0.121	0.132	0.137	0.554	0.539	0.566	0.551	0.569	0.382	0.399	0.394	0.4	0.379	0.159	0.165	0.162	0.153	0.159	0.128	0.125	0.129	0.11	0.111	0.104	0.096	0.107	0.096	0.093
55.5	0.199	0.207	0.226	0.233	0.226	0.145	0.119	0.12	0.131	0.134	0.553	0.538	0.565	0.55	0.568	0.381	0.399	0.394	0.401	0.379	0.158	0.165	0.162	0.153	0.159	0.128	0.124	0.13	0.112	0.11	0.099	0.096	0.105	0.096	0.093
56	0.201	0.211	0.231	0.236	0.231	0.15	0.123	0.125	0.133	0.14	0.556	0.54	0.567	0.552	0.573	0.383	0.4	0.394	0.401	0.379	0.162	0.168	0.165	0.156	0.164	0.132	0.126	0.133	0.114	0.113	0.104	0.097	0.106	0.098	0.094
56.5	0.201	0.213	0.23	0.237	0.232	0.148	0.123	0.124	0.133	0.139	0.556	0.54	0.567	0.552	0.572	0.381	0.398	0.393	0.399	0.377	0.162	0.168	0.165	0.156	0.163	0.13	0.125	0.13	0.113	0.113	0.103	0.097	0.103	0.097	0.095
57	0.201	0.211	0.231	0.238	0.234	0.148	0.122	0.123	0.133	0.138	0.557	0.539	0.567	0.552	0.574	0.381	0.397	0.394	0.402	0.379	0.162	0.167	0.165	0.155	0.163	0.131	0.126	0.13	0.113	0.115	0.104	0.097	0.109	0.109	0.098
57.5	0.198	0.209	0.225	0.234	0.228	0.144	0.118	0.119	0.13	0.131	0.554	0.536	0.563	0.548	0.567	0.379	0.396	0.392	0.399	0.377	0.158	0.164	0.161	0.152	0.16	0.128	0.123	0.126	0.11	0.11	0.103	0.095	0.105	0.099	0.092
58	0.201	0.209	0.226	0.236	0.231	0.144	0.118	0.12	0.131	0.133	0.555	0.536	0.564	0.549	0.568	0.379	0.397	0.392	0.401	0.379	0.159	0.165	0.163	0.153	0.16	0.129	0.124	0.127	0.112	0.11	0.104	0.096	0.109	0.108	0.099
58.5	0.202	0.213	0.23	0.242	0.235	0.149	0.121	0.124	0.134	0.139	0.555	0.538	0.566	0.551	0.571	0.379	0.396	0.393	0.399	0.377	0.162	0.168	0.166	0.155	0.163	0.131	0.125	0.129	0.113	0.113	0.101	0.097	0.11	0.107	0.095
59	0.202	0.211	0.227	0.238	0.232	0.144	0.12	0.121	0.133	0.134	0.552	0.535	0.562	0.548	0.566	0.377	0.393	0.389	0.393	0.371	0.159	0.166	0.164	0.154	0.16	0.131	0.124	0.128	0.113	0.113	0.103	0.097	0.109	0.107	0.093
59.5	0.202	0.209	0.224	0.236	0.231	0.142	0.117	0.119	0.131	0.131	0.552	0.535	0.563	0.548	0.567	0.378	0.394	0.39	0.398	0.376	0.158	0.164	0.162	0.152	0.158	0.13	0.125	0.129	0.112	0.109	0.104	0.096	0.108	0.108	0.091
60	0.202	0.21	0.224	0.237	0.231	0.14	0.116	0.118	0.13	0.13	0.552	0.533	0.561	0.546	0.565	0.377	0.394	0.391	0.398	0.376	0.158	0.164	0.163	0.152	0.158	0.13	0.123	0.125	0.11	0.11	0.103	0.096	0.109	0.108	0.094
60.5	0.203	0.211	0.225	0.24	0.232	0.142	0.118	0.12	0.132	0.133	0.551	0.533	0.561	0.547	0.564	0.375	0.394	0.39	0.395	0.373	0.158	0.164	0.164	0.152	0.159	0.13	0.124	0.125	0.111	0.111	0.102	0.096	0.109	0.097	0.093
61	0.201	0.216	0.231	0.243	0.236	0.147	0.123	0.123	0.134	0.137	0.552	0.536	0.564	0.549	0.567	0.374	0.393	0.389	0.394	0.371	0.16	0.168	0.167	0.154	0.163	0.134	0.128	0.129	0.114	0.114	0.104	0.097	0.11	0.098	0.093
61.5	0.202	0.213	0.226	0.243	0.235	0.144	0.12	0.121	0.133	0.133	0.551	0.533	0.561	0.547	0.565	0.374	0.391	0.385	0.391	0.368	0.159	0.165	0.165	0.153	0.159	0.132	0.124	0.127	0.114	0.113	0.104	0.097	0.109	0.097	0.117
62	0.203	0.216	0.228	0.243	0.236	0.143	0.121	0.122	0.133	0.134	0.552	0.534	0.562	0.548	0.566	0.374	0.392	0.385	0.392	0.373	0.159	0.165	0.166	0.154	0.16	0.131	0.123	0.126	0.114	0.112	0.1	0.097	0.105	0.096	0.093
62.5	0.205	0.212	0.224	0.241	0.233	0.139	0.117	0.119	0.131	0.129	0.549	0.532	0.56	0.545	0.563	0.373	0.391	0.385	0.39	0.373	0.157	0.163	0.163	0.151	0.157	0.129	0.122	0.124	0.112	0.109	0.103	0.097	0.109	0.097	0.093
63	0.204	0.215	0.227	0.244	0.238	0.143	0.122	0.122	0.134	0.134	0.551	0.535	0.563	0.549	0.569	0.376	0.392	0.391	0.396	0.378	0.161	0.167	0.168	0.155	0.162	0.134	0.127	0.128	0.115	0.113	0.105	0.098	0.109	0.11	0.095
63.5	0.193	0.205	0.226	0.244	0.237	0.141	0.118	0.118	0.132	0.13	0.551	0.532	0.56	0.546	0.564	0.375	0.393	0.391	0.396	0.379	0.158	0.164	0.165	0.152	0.158	0.131	0.121	0.122	0.111	0.11	0.104	0.097	0.109	0.108	0.093
64	0.192	0.205	0.226	0.244	0.236	0.143	0.119	0.119	0.133	0.129	0.55	0.532	0.559	0.545	0.563	0.376	0.392	0.391	0.396	0.378	0.158	0.164	0.165	0.151	0.158	0.133	0.122	0.125	0.112	0.11	0.104	0.097	0.108	0.109	0.095
64.5	0.194	0.207	0.227	0.246	0.238	0.142	0.12	0.118	0.133	0.13	0.549	0.532	0.56	0.545	0.564	0.372	0.391	0.386	0.392	0.375	0.159	0.164	0.166	0.152	0.159	0.131	0.121	0.124	0.113	0.11	0.105	0.096	0.108	0.096	0.095
65	0.195	0.207	0.228	0.246	0.24	0.142	0.121	0.121	0.133	0.132	0.549	0.533	0.56	0.544	0.564	0.371	0.389	0.384	0.39	0.373	0.159	0.165	0.167	0.153	0.16	0.132	0.12	0.124	0.113	0.112	0.104	0.098	0.11	0.097	0.096
65.5	0.195	0.207	0.224	0.245	0.236	0.138	0.118	0.117	0.131	0.127	0.549	0.531	0.558	0.544	0.562	0.371	0.39	0.386	0.391	0.373	0.157	0.163	0.164	0.15	0.157	0.13	0.121	0.122	0.11	0.109	0.104	0.097	0.108	0.097	0.094
66	0.196	0.209	0.227	0.245	0.24	0.14	0.12	0.118	0.133	0.131	0.55	0.532	0.56	0.546	0.564	0.371	0.389	0.386	0.392	0.374	0.159	0.165	0.166	0.153	0.16	0.132	0.121	0.124	0.113	0.111	0.104	0.097	0.109	0.097	0.095
66.5	0.196	0.207	0.223	0.242	0.237	0.139	0.117	0.116	0.131	0.126	0.548	0.529	0.556	0.542	0.561	0.37	0.388	0.385	0.392	0.373	0.157	0.163	0.164	0.151	0.157	0.13	0.119	0.121	0.111	0.109	0.103	0.096	0.109	0.109	0.094
67	0.196	0.208	0.227	0.244	0.241	0.139	0.12	0.118	0.133	0.129	0.548	0.53	0.558	0.544	0.563	0.369	0.387	0.382	0.389	0.371	0.159	0.165	0.167	0.153	0.16	0.131	0.123	0.124	0.115	0.111	0.104	0.096	0.103	0.097	0.094
67.5	0.196	0.207	0.224	0.243	0.238	0.135	0.117	0.115	0.131	0.126	0.547	0.528	0.555	0.541	0.56	0.37	0.387	0.383	0.392	0.374	0.156	0.163	0.165	0.15	0.157	0.131	0.12	0.12	0.111	0.108	0.102	0.096	0.108	0.108	0.093
68	0.197	0.209	0.229	0.241	0.24	0.137	0.119	0.118	0.133	0.127	0.548	0.53	0.557	0.545	0.562	0.369	0.393	0.383	0.39	0.372	0.159	0.165	0.166	0.152	0.159	0.132	0.12	0.123	0.113	0.11	0.098	0.097	0.106	0.097	0.093
68.5	0.196	0.208	0.227	0.24	0.24	0.137	0.119	0.118	0.134	0.129	0.548	0.53	0.558	0.544	0.561	0.368	0.388	0.382	0.39	0.372	0.159	0.165	0.167	0.152	0.159	0.131	0.119	0.122	0.112	0.11	0.099	0.097	0.108	0.097	0.093
69	0.196	0.208	0.222	0.238	0.238	0.131	0.117	0.116	0.131	0.124	0.545	0.527	0.555	0.54	0.558	0.367	0.386	0.38	0.387	0.369	0.156	0.164	0.165	0.15	0.157	0.131	0.118	0.119	0.111	0.109	0.104	0.096	0.109	0.097	0.093
69.5	0.196	0.208	0.223	0.237	0.239	0.13	0.117	0.114	0.131	0.124	0.545	0.528	0.556	0.541	0.559	0.369	0.388	0.382	0.39	0.374	0.156	0.164	0.165	0.15	0.156	0.132	0.121	0.119	0.112	0.109	0.102	0.097	0.108	0.096	0.092
70	0.197	0.209	0.222	0.236	0.24	0.129	0.119	0.117	0.133	0.126	0.545	0.528	0.556	0.541	0.56	0.37	0.388	0.384	0.392	0.375	0.158	0.164	0.166	0.151	0.157	0.132	0.119	0.122	0.114	0.11	0.102	0.097	0.108	0.096	0.093
70.5	0.197	0.21	0.225	0.237	0.243	0.132	0.122	0.118	0.133	0.126	0.544	0.528	0.556	0.54	0.559	0.367	0.385	0.378	0.386	0.367	0.158	0.165	0.168	0.152	0.158	0.133	0.122	0.12	0.113	0.112	0.104	0.098	0.109	0.097	0.093
71	0.197	0.21	0.223	0.232	0.24	0.128	0.118	0.115	0.132	0.125	0.545	0.528	0.555	0.541	0.558	0.366	0.386	0.38	0.388	0.371	0.156	0.163	0.167	0.151	0.156	0.13	0.118	0.119	0.112	0.109	0.099	0.097	0.107	0.096	0.093
71.5	0.198	0.211	0.22	0.23	0.238	0.124	0.115	0.113	0.13	0.122	0.542	0.525	0.553	0.538	0.556	0.367	0.386	0.38	0.389	0.375	0.155	0.162	0.166	0.149	0.156	0.13	0.118	0.118	0.11	0.108	0.103	0.096	0.108	0.096	0.092
72	0.201	0.216	0.223	0.232	0.242	0.125	0.119	0.115	0.132	0.125	0.544	0.527	0.555	0.54	0.558	0.367	0.386	0.379	0.389	0.372	0.157	0.164	0.168	0.151	0.157	0.131	0.119	0.119	0.112	0.109	0.105	0.097	0.109	0.097	0.099

## Sheet: Fig S7C
time	A1	A2	A3	A4	A5	B1	B2	B3	B4	B5	C1	C2	C3	C4	C5	D1	D2	D3	D4	D5	E1	E2	E3	E4	E5	F1	F2	F3	F4	F5
0	0.109	0.109	0.109	0.107	0.107	0.105	0.104	0.106	0.105	0.111	0.105	0.104	0.105	0.111	0.109	0.106	0.106	0.104	0.108	0.105	0.116	0.116	0.111	0.112	0.114	0.108	0.107	0.107	0.112	0.112
0.5	0.112	0.112	0.112	0.11	0.113	0.11	0.108	0.11	0.11	0.111	0.108	0.109	0.108	0.114	0.114	0.111	0.111	0.108	0.114	0.113	0.123	0.12	0.118	0.12	0.122	0.112	0.111	0.111	0.116	0.116
1	0.115	0.115	0.117	0.114	0.116	0.112	0.113	0.115	0.113	0.112	0.11	0.113	0.11	0.117	0.117	0.113	0.117	0.113	0.12	0.115	0.129	0.126	0.122	0.123	0.126	0.114	0.115	0.118	0.12	0.121
1.5	0.116	0.114	0.114	0.112	0.112	0.11	0.111	0.113	0.112	0.112	0.11	0.111	0.109	0.116	0.116	0.113	0.116	0.112	0.119	0.117	0.128	0.124	0.12	0.122	0.122	0.116	0.118	0.119	0.122	0.124
2	0.114	0.114	0.115	0.113	0.113	0.113	0.114	0.116	0.113	0.112	0.111	0.112	0.111	0.118	0.117	0.116	0.118	0.116	0.122	0.119	0.128	0.126	0.12	0.123	0.124	0.121	0.123	0.123	0.127	0.13
2.5	0.116	0.115	0.117	0.114	0.113	0.113	0.115	0.115	0.113	0.112	0.111	0.113	0.111	0.119	0.118	0.117	0.121	0.117	0.123	0.122	0.131	0.128	0.122	0.122	0.123	0.126	0.127	0.128	0.132	0.135
3	0.116	0.116	0.118	0.114	0.114	0.113	0.114	0.115	0.114	0.113	0.112	0.114	0.112	0.12	0.119	0.121	0.123	0.119	0.127	0.124	0.129	0.126	0.122	0.122	0.123	0.128	0.13	0.131	0.133	0.139
3.5	0.116	0.117	0.118	0.113	0.113	0.113	0.115	0.116	0.114	0.114	0.113	0.115	0.113	0.12	0.119	0.125	0.125	0.122	0.128	0.126	0.127	0.126	0.122	0.121	0.123	0.13	0.13	0.133	0.136	0.14
4	0.113	0.114	0.116	0.112	0.113	0.112	0.113	0.116	0.113	0.113	0.112	0.114	0.112	0.12	0.119	0.121	0.124	0.124	0.129	0.126	0.128	0.125	0.122	0.121	0.122	0.13	0.13	0.133	0.137	0.141
4.5	0.116	0.117	0.118	0.113	0.112	0.114	0.116	0.117	0.115	0.114	0.113	0.116	0.114	0.12	0.119	0.122	0.125	0.123	0.131	0.127	0.129	0.128	0.124	0.123	0.123	0.131	0.134	0.133	0.136	0.143
5	0.113	0.114	0.116	0.111	0.111	0.112	0.114	0.117	0.113	0.113	0.111	0.114	0.113	0.12	0.118	0.118	0.123	0.124	0.129	0.125	0.129	0.126	0.123	0.121	0.122	0.13	0.132	0.134	0.136	0.142
5.5	0.114	0.117	0.117	0.111	0.112	0.113	0.114	0.116	0.114	0.113	0.112	0.114	0.113	0.12	0.119	0.121	0.124	0.123	0.129	0.125	0.129	0.127	0.122	0.121	0.122	0.13	0.135	0.131	0.137	0.141
6	0.112	0.115	0.116	0.111	0.112	0.114	0.116	0.117	0.115	0.113	0.112	0.116	0.114	0.12	0.12	0.12	0.123	0.123	0.127	0.124	0.128	0.127	0.123	0.122	0.123	0.131	0.132	0.133	0.138	0.141
6.5	0.115	0.117	0.117	0.112	0.112	0.113	0.114	0.117	0.115	0.113	0.113	0.117	0.115	0.121	0.12	0.119	0.122	0.123	0.128	0.124	0.131	0.13	0.124	0.123	0.124	0.13	0.132	0.128	0.137	0.141
7	0.113	0.115	0.116	0.111	0.111	0.112	0.114	0.117	0.114	0.113	0.112	0.116	0.113	0.119	0.118	0.117	0.121	0.12	0.126	0.121	0.127	0.126	0.121	0.12	0.122	0.129	0.131	0.13	0.135	0.14
7.5	0.115	0.116	0.117	0.112	0.112	0.113	0.115	0.117	0.114	0.113	0.113	0.116	0.113	0.12	0.119	0.118	0.121	0.121	0.128	0.124	0.13	0.128	0.123	0.122	0.124	0.128	0.131	0.134	0.139	0.141
8	0.114	0.116	0.116	0.111	0.111	0.113	0.115	0.116	0.114	0.113	0.112	0.116	0.114	0.121	0.12	0.119	0.123	0.122	0.127	0.124	0.131	0.13	0.124	0.123	0.125	0.129	0.132	0.129	0.135	0.142
8.5	0.115	0.116	0.117	0.112	0.113	0.113	0.114	0.118	0.114	0.113	0.113	0.116	0.114	0.121	0.12	0.118	0.123	0.122	0.127	0.124	0.134	0.131	0.125	0.124	0.126	0.128	0.13	0.132	0.135	0.142
9	0.116	0.116	0.117	0.112	0.113	0.114	0.116	0.118	0.115	0.114	0.114	0.118	0.115	0.122	0.123	0.118	0.124	0.124	0.127	0.125	0.134	0.131	0.124	0.124	0.127	0.129	0.129	0.131	0.135	0.143
9.5	0.118	0.119	0.121	0.116	0.116	0.116	0.118	0.122	0.118	0.117	0.116	0.119	0.116	0.124	0.124	0.12	0.127	0.126	0.129	0.127	0.136	0.133	0.127	0.126	0.128	0.128	0.129	0.132	0.134	0.144
10	0.119	0.12	0.121	0.116	0.116	0.117	0.12	0.122	0.118	0.117	0.115	0.118	0.115	0.123	0.123	0.12	0.124	0.123	0.127	0.125	0.134	0.131	0.127	0.126	0.128	0.128	0.131	0.134	0.136	0.15
10.5	0.12	0.121	0.121	0.117	0.117	0.118	0.119	0.121	0.118	0.117	0.116	0.119	0.116	0.123	0.124	0.12	0.125	0.122	0.127	0.126	0.135	0.132	0.127	0.127	0.128	0.128	0.131	0.132	0.135	0.138
11	0.118	0.118	0.12	0.116	0.115	0.119	0.12	0.121	0.119	0.118	0.116	0.119	0.116	0.124	0.124	0.12	0.126	0.124	0.128	0.128	0.137	0.133	0.128	0.128	0.129	0.127	0.127	0.13	0.133	0.138
11.5	0.119	0.119	0.12	0.116	0.115	0.122	0.122	0.123	0.121	0.121	0.117	0.119	0.116	0.123	0.123	0.12	0.124	0.12	0.127	0.126	0.134	0.131	0.126	0.127	0.127	0.128	0.127	0.132	0.134	0.139
12	0.117	0.118	0.119	0.116	0.114	0.121	0.122	0.124	0.121	0.121	0.115	0.118	0.115	0.123	0.123	0.119	0.125	0.123	0.126	0.126	0.135	0.131	0.126	0.127	0.128	0.127	0.129	0.13	0.134	0.139
12.5	0.117	0.12	0.12	0.117	0.115	0.124	0.124	0.125	0.122	0.122	0.115	0.118	0.116	0.124	0.124	0.119	0.124	0.121	0.126	0.124	0.133	0.13	0.126	0.127	0.127	0.127	0.125	0.13	0.133	0.139
13	0.116	0.12	0.12	0.116	0.114	0.124	0.124	0.125	0.122	0.122	0.115	0.117	0.116	0.124	0.124	0.119	0.123	0.122	0.126	0.125	0.134	0.131	0.127	0.127	0.127	0.127	0.127	0.129	0.132	0.14
13.5	0.116	0.12	0.121	0.118	0.115	0.124	0.124	0.124	0.122	0.122	0.115	0.117	0.115	0.123	0.123	0.118	0.122	0.121	0.124	0.122	0.131	0.128	0.125	0.125	0.125	0.126	0.127	0.129	0.133	0.134
14	0.117	0.122	0.123	0.121	0.115	0.124	0.126	0.125	0.122	0.122	0.114	0.116	0.114	0.122	0.122	0.117	0.121	0.119	0.123	0.121	0.13	0.128	0.125	0.125	0.125	0.126	0.127	0.128	0.132	0.137
14.5	0.116	0.122	0.123	0.122	0.115	0.123	0.123	0.123	0.12	0.121	0.114	0.116	0.114	0.122	0.122	0.117	0.121	0.119	0.124	0.121	0.131	0.128	0.125	0.124	0.125	0.125	0.125	0.132	0.131	0.136
15	0.119	0.125	0.127	0.124	0.117	0.124	0.127	0.125	0.122	0.122	0.114	0.117	0.116	0.123	0.122	0.117	0.12	0.12	0.124	0.121	0.131	0.129	0.125	0.125	0.126	0.125	0.127	0.131	0.136	0.134
15.5	0.116	0.123	0.124	0.122	0.116	0.122	0.125	0.125	0.121	0.121	0.113	0.116	0.115	0.122	0.122	0.117	0.121	0.12	0.123	0.121	0.131	0.13	0.125	0.124	0.125	0.125	0.124	0.128	0.13	0.136
16	0.12	0.126	0.126	0.123	0.119	0.123	0.125	0.124	0.122	0.121	0.114	0.118	0.116	0.122	0.123	0.116	0.12	0.119	0.123	0.12	0.13	0.129	0.125	0.123	0.126	0.124	0.125	0.127	0.13	0.137
16.5	0.12	0.125	0.125	0.124	0.121	0.122	0.126	0.126	0.122	0.122	0.114	0.117	0.115	0.123	0.123	0.117	0.121	0.122	0.125	0.121	0.133	0.131	0.125	0.124	0.126	0.124	0.125	0.13	0.134	0.134
17	0.123	0.126	0.126	0.124	0.123	0.122	0.122	0.123	0.121	0.12	0.113	0.117	0.114	0.122	0.122	0.116	0.12	0.12	0.122	0.12	0.131	0.13	0.125	0.124	0.125	0.123	0.128	0.127	0.133	0.132
17.5	0.124	0.127	0.127	0.125	0.125	0.122	0.122	0.123	0.12	0.121	0.114	0.118	0.115	0.122	0.122	0.117	0.12	0.12	0.124	0.121	0.133	0.131	0.126	0.125	0.127	0.123	0.129	0.126	0.132	0.132
18	0.123	0.126	0.126	0.125	0.126	0.122	0.123	0.123	0.12	0.12	0.115	0.118	0.115	0.122	0.122	0.116	0.12	0.119	0.121	0.12	0.132	0.129	0.124	0.124	0.126	0.123	0.124	0.129	0.132	0.136
18.5	0.124	0.126	0.126	0.125	0.126	0.124	0.122	0.121	0.12	0.119	0.115	0.119	0.116	0.123	0.123	0.116	0.12	0.12	0.121	0.119	0.132	0.129	0.124	0.123	0.125	0.123	0.124	0.128	0.133	0.134
19	0.122	0.125	0.124	0.124	0.125	0.122	0.122	0.122	0.119	0.119	0.114	0.117	0.114	0.121	0.122	0.116	0.122	0.12	0.124	0.121	0.134	0.131	0.124	0.124	0.127	0.122	0.123	0.126	0.131	0.134
19.5	0.126	0.128	0.127	0.126	0.127	0.122	0.12	0.121	0.12	0.119	0.116	0.12	0.116	0.124	0.124	0.117	0.123	0.123	0.125	0.124	0.137	0.134	0.128	0.127	0.13	0.123	0.131	0.125	0.132	0.134
20	0.124	0.126	0.126	0.125	0.126	0.122	0.121	0.121	0.119	0.119	0.114	0.117	0.114	0.122	0.122	0.115	0.119	0.117	0.121	0.12	0.133	0.13	0.125	0.125	0.127	0.122	0.128	0.124	0.13	0.134
20.5	0.126	0.127	0.127	0.127	0.128	0.121	0.121	0.12	0.119	0.119	0.115	0.118	0.115	0.123	0.123	0.115	0.119	0.118	0.122	0.12	0.133	0.13	0.124	0.125	0.127	0.122	0.128	0.128	0.133	0.132
21	0.124	0.126	0.126	0.127	0.128	0.12	0.123	0.12	0.119	0.118	0.115	0.118	0.115	0.123	0.124	0.114	0.12	0.117	0.121	0.12	0.131	0.127	0.123	0.124	0.126	0.122	0.123	0.125	0.128	0.132
21.5	0.127	0.129	0.129	0.129	0.129	0.121	0.12	0.12	0.118	0.118	0.116	0.119	0.116	0.124	0.124	0.115	0.12	0.119	0.122	0.122	0.134	0.13	0.125	0.127	0.127	0.121	0.127	0.125	0.13	0.135
22	0.127	0.129	0.129	0.129	0.129	0.12	0.119	0.12	0.118	0.118	0.116	0.118	0.116	0.124	0.124	0.115	0.12	0.119	0.122	0.123	0.134	0.13	0.125	0.126	0.127	0.121	0.125	0.127	0.13	0.133
22.5	0.123	0.125	0.126	0.127	0.127	0.119	0.119	0.119	0.117	0.118	0.115	0.118	0.115	0.123	0.123	0.114	0.12	0.119	0.12	0.12	0.131	0.129	0.124	0.124	0.125	0.12	0.12	0.127	0.129	0.133
23	0.126	0.128	0.129	0.129	0.13	0.12	0.12	0.12	0.117	0.117	0.115	0.117	0.115	0.123	0.123	0.115	0.119	0.117	0.121	0.119	0.13	0.129	0.124	0.124	0.126	0.12	0.123	0.127	0.131	0.132
23.5	0.124	0.127	0.128	0.128	0.129	0.121	0.123	0.119	0.117	0.118	0.116	0.118	0.116	0.124	0.123	0.114	0.118	0.118	0.121	0.12	0.129	0.127	0.125	0.125	0.126	0.12	0.122	0.126	0.129	0.135
24	0.124	0.126	0.127	0.127	0.128	0.121	0.12	0.119	0.117	0.117	0.114	0.117	0.115	0.123	0.123	0.113	0.118	0.117	0.12	0.118	0.128	0.127	0.124	0.123	0.125	0.12	0.126	0.122	0.13	0.132
24.5	0.126	0.127	0.129	0.129	0.131	0.121	0.121	0.119	0.118	0.116	0.115	0.118	0.116	0.123	0.122	0.114	0.117	0.117	0.12	0.118	0.129	0.127	0.123	0.122	0.123	0.118	0.12	0.128	0.128	0.131
25	0.125	0.127	0.129	0.129	0.131	0.121	0.124	0.12	0.117	0.116	0.115	0.117	0.115	0.123	0.123	0.114	0.117	0.116	0.12	0.117	0.128	0.127	0.124	0.123	0.125	0.118	0.121	0.128	0.129	0.134
25.5	0.123	0.125	0.126	0.126	0.13	0.122	0.118	0.118	0.117	0.116	0.115	0.117	0.116	0.123	0.123	0.115	0.119	0.118	0.122	0.118	0.13	0.129	0.124	0.122	0.124	0.118	0.121	0.126	0.128	0.132
26	0.125	0.127	0.128	0.128	0.132	0.124	0.119	0.119	0.117	0.116	0.116	0.118	0.117	0.124	0.123	0.115	0.117	0.117	0.12	0.117	0.129	0.128	0.124	0.123	0.125	0.118	0.121	0.125	0.129	0.132
26.5	0.126	0.129	0.129	0.128	0.133	0.122	0.121	0.119	0.118	0.117	0.115	0.118	0.116	0.123	0.123	0.114	0.117	0.118	0.12	0.117	0.129	0.128	0.123	0.123	0.125	0.118	0.123	0.128	0.131	0.128
27	0.126	0.128	0.128	0.128	0.132	0.121	0.119	0.12	0.116	0.116	0.116	0.119	0.117	0.124	0.124	0.115	0.119	0.119	0.122	0.118	0.13	0.13	0.125	0.124	0.126	0.118	0.126	0.123	0.13	0.128
27.5	0.128	0.13	0.129	0.13	0.135	0.123	0.122	0.121	0.118	0.118	0.117	0.12	0.117	0.124	0.124	0.114	0.118	0.118	0.12	0.118	0.131	0.129	0.124	0.124	0.125	0.117	0.123	0.127	0.13	0.129
28	0.127	0.128	0.128	0.129	0.134	0.123	0.119	0.12	0.118	0.118	0.118	0.12	0.117	0.125	0.125	0.115	0.12	0.12	0.123	0.12	0.133	0.131	0.125	0.124	0.127	0.118	0.121	0.124	0.129	0.131
28.5	0.128	0.128	0.128	0.128	0.135	0.123	0.117	0.118	0.116	0.117	0.117	0.12	0.117	0.124	0.125	0.114	0.119	0.118	0.121	0.119	0.132	0.13	0.124	0.123	0.126	0.117	0.122	0.123	0.128	0.134
29	0.128	0.128	0.127	0.128	0.135	0.125	0.125	0.12	0.116	0.116	0.118	0.12	0.117	0.124	0.124	0.114	0.117	0.117	0.119	0.117	0.13	0.127	0.121	0.122	0.124	0.117	0.12	0.128	0.13	0.128
29.5	0.128	0.128	0.128	0.129	0.137	0.123	0.118	0.119	0.115	0.115	0.118	0.12	0.117	0.125	0.126	0.116	0.12	0.121	0.123	0.121	0.135	0.131	0.125	0.125	0.128	0.116	0.121	0.125	0.128	0.132
30	0.128	0.128	0.128	0.129	0.136	0.118	0.119	0.119	0.116	0.115	0.117	0.12	0.117	0.125	0.126	0.116	0.12	0.119	0.121	0.119	0.133	0.13	0.125	0.124	0.126	0.116	0.12	0.125	0.126	0.127
30.5	0.129	0.128	0.128	0.13	0.139	0.12	0.12	0.119	0.117	0.118	0.118	0.121	0.117	0.125	0.127	0.115	0.118	0.117	0.121	0.118	0.131	0.128	0.122	0.122	0.125	0.116	0.121	0.125	0.129	0.129
31	0.13	0.129	0.129	0.131	0.14	0.119	0.121	0.118	0.116	0.116	0.117	0.12	0.117	0.125	0.126	0.116	0.119	0.117	0.12	0.119	0.131	0.127	0.123	0.124	0.126	0.117	0.122	0.125	0.129	0.13
31.5	0.128	0.128	0.128	0.13	0.14	0.123	0.121	0.122	0.118	0.117	0.119	0.121	0.118	0.126	0.127	0.117	0.121	0.12	0.123	0.122	0.134	0.13	0.126	0.128	0.129	0.117	0.12	0.125	0.126	0.132
32	0.13	0.129	0.128	0.131	0.141	0.122	0.12	0.118	0.116	0.117	0.117	0.119	0.117	0.124	0.126	0.116	0.118	0.117	0.12	0.119	0.131	0.127	0.122	0.123	0.125	0.115	0.119	0.125	0.128	0.132
32.5	0.13	0.129	0.129	0.132	0.143	0.118	0.123	0.119	0.116	0.117	0.117	0.12	0.117	0.125	0.127	0.116	0.119	0.117	0.12	0.119	0.131	0.127	0.123	0.124	0.125	0.116	0.12	0.124	0.128	0.13
33	0.128	0.128	0.128	0.13	0.142	0.12	0.117	0.117	0.117	0.115	0.118	0.12	0.118	0.125	0.127	0.119	0.118	0.117	0.121	0.119	0.13	0.127	0.123	0.124	0.125	0.115	0.118	0.123	0.124	0.132
33.5	0.129	0.129	0.13	0.132	0.144	0.117	0.124	0.121	0.12	0.119	0.118	0.12	0.117	0.125	0.126	0.119	0.118	0.118	0.121	0.119	0.13	0.127	0.124	0.124	0.126	0.115	0.12	0.123	0.126	0.13
34	0.128	0.128	0.129	0.13	0.143	0.119	0.12	0.118	0.117	0.118	0.116	0.119	0.117	0.124	0.126	0.12	0.118	0.116	0.12	0.117	0.128	0.125	0.122	0.122	0.123	0.117	0.12	0.125	0.126	0.133
34.5	0.129	0.128	0.128	0.129	0.143	0.118	0.118	0.118	0.116	0.115	0.116	0.119	0.117	0.124	0.126	0.121	0.118	0.117	0.121	0.119	0.13	0.127	0.123	0.122	0.124	0.117	0.122	0.121	0.126	0.128
35	0.129	0.13	0.129	0.13	0.144	0.119	0.12	0.118	0.117	0.115	0.116	0.119	0.117	0.124	0.125	0.121	0.118	0.116	0.12	0.117	0.129	0.126	0.122	0.122	0.124	0.116	0.12	0.126	0.128	0.126
35.5	0.129	0.129	0.128	0.13	0.145	0.119	0.121	0.12	0.118	0.118	0.116	0.119	0.117	0.124	0.126	0.121	0.118	0.117	0.12	0.117	0.13	0.127	0.123	0.122	0.124	0.117	0.119	0.124	0.126	0.131
36	0.129	0.129	0.128	0.13	0.145	0.12	0.118	0.12	0.117	0.116	0.116	0.119	0.117	0.125	0.126	0.12	0.119	0.121	0.122	0.118	0.131	0.127	0.123	0.122	0.124	0.116	0.121	0.123	0.127	0.125
36.5	0.132	0.131	0.13	0.131	0.147	0.118	0.121	0.12	0.119	0.118	0.117	0.12	0.118	0.125	0.126	0.122	0.118	0.119	0.121	0.118	0.132	0.129	0.125	0.123	0.125	0.115	0.121	0.123	0.127	0.128
37	0.13	0.13	0.128	0.129	0.146	0.118	0.117	0.117	0.116	0.117	0.117	0.12	0.118	0.125	0.127	0.122	0.12	0.121	0.124	0.119	0.133	0.13	0.124	0.123	0.125	0.115	0.118	0.124	0.128	0.127
37.5	0.131	0.13	0.129	0.131	0.148	0.118	0.119	0.121	0.118	0.118	0.117	0.121	0.118	0.125	0.127	0.122	0.118	0.121	0.12	0.117	0.132	0.128	0.123	0.122	0.124	0.115	0.12	0.122	0.127	0.126
38	0.133	0.133	0.131	0.131	0.149	0.119	0.12	0.118	0.115	0.116	0.117	0.121	0.118	0.125	0.127	0.121	0.118	0.118	0.121	0.118	0.133	0.129	0.124	0.123	0.126	0.114	0.122	0.124	0.126	0.128
38.5	0.132	0.131	0.129	0.131	0.149	0.119	0.121	0.12	0.117	0.116	0.118	0.121	0.119	0.126	0.127	0.12	0.118	0.12	0.121	0.118	0.133	0.128	0.124	0.123	0.126	0.114	0.118	0.123	0.128	0.126
39	0.132	0.13	0.129	0.13	0.149	0.118	0.122	0.12	0.119	0.119	0.117	0.12	0.117	0.124	0.126	0.121	0.12	0.12	0.121	0.118	0.134	0.129	0.125	0.123	0.127	0.114	0.124	0.119	0.127	0.125
39.5	0.131	0.129	0.128	0.13	0.149	0.118	0.119	0.117	0.117	0.115	0.118	0.122	0.118	0.125	0.127	0.122	0.119	0.118	0.12	0.118	0.134	0.129	0.125	0.124	0.126	0.114	0.117	0.122	0.126	0.126
40	0.135	0.133	0.131	0.132	0.151	0.119	0.117	0.118	0.118	0.115	0.119	0.122	0.118	0.126	0.129	0.121	0.12	0.121	0.122	0.12	0.137	0.131	0.126	0.125	0.127	0.115	0.12	0.126	0.13	0.126
40.5	0.131	0.129	0.129	0.131	0.15	0.117	0.125	0.119	0.116	0.118	0.118	0.121	0.118	0.125	0.133	0.121	0.121	0.121	0.123	0.121	0.135	0.13	0.126	0.124	0.126	0.114	0.117	0.123	0.126	0.124
41	0.131	0.129	0.128	0.13	0.149	0.118	0.121	0.118	0.117	0.114	0.118	0.12	0.117	0.125	0.128	0.121	0.118	0.118	0.12	0.119	0.133	0.127	0.125	0.124	0.126	0.114	0.121	0.122	0.126	0.129
41.5	0.131	0.128	0.128	0.131	0.15	0.117	0.12	0.119	0.115	0.117	0.118	0.12	0.117	0.126	0.128	0.123	0.12	0.12	0.122	0.122	0.135	0.13	0.127	0.127	0.128	0.114	0.123	0.123	0.131	0.125
42	0.131	0.129	0.129	0.132	0.15	0.118	0.121	0.122	0.117	0.116	0.119	0.121	0.118	0.126	0.129	0.122	0.121	0.121	0.122	0.122	0.136	0.13	0.127	0.127	0.127	0.114	0.118	0.122	0.126	0.126
42.5	0.132	0.129	0.129	0.132	0.151	0.119	0.128	0.121	0.119	0.119	0.118	0.12	0.117	0.126	0.128	0.122	0.119	0.12	0.12	0.119	0.132	0.127	0.125	0.126	0.127	0.113	0.118	0.124	0.126	0.125
43	0.13	0.129	0.129	0.131	0.15	0.119	0.117	0.118	0.117	0.114	0.118	0.121	0.118	0.13	0.129	0.122	0.119	0.119	0.121	0.119	0.131	0.127	0.125	0.125	0.126	0.114	0.117	0.123	0.127	0.129
43.5	0.13	0.128	0.129	0.131	0.15	0.119	0.123	0.12	0.118	0.118	0.118	0.12	0.118	0.127	0.129	0.122	0.12	0.121	0.122	0.119	0.132	0.127	0.127	0.126	0.127	0.113	0.116	0.121	0.124	0.128
44	0.129	0.126	0.127	0.129	0.149	0.119	0.119	0.117	0.115	0.115	0.116	0.119	0.117	0.125	0.127	0.122	0.118	0.12	0.122	0.119	0.131	0.126	0.125	0.124	0.124	0.113	0.115	0.12	0.122	0.127
44.5	0.131	0.129	0.131	0.132	0.152	0.116	0.121	0.121	0.12	0.119	0.116	0.118	0.117	0.125	0.127	0.124	0.117	0.12	0.122	0.119	0.132	0.128	0.127	0.127	0.126	0.113	0.119	0.122	0.127	0.126
45	0.127	0.125	0.127	0.129	0.15	0.117	0.117	0.117	0.117	0.115	0.116	0.118	0.117	0.124	0.127	0.124	0.118	0.122	0.122	0.12	0.132	0.128	0.126	0.126	0.126	0.113	0.116	0.12	0.123	0.124
45.5	0.13	0.128	0.128	0.13	0.15	0.118	0.122	0.117	0.12	0.117	0.117	0.119	0.117	0.126	0.127	0.122	0.117	0.12	0.122	0.119	0.132	0.127	0.126	0.126	0.126	0.113	0.122	0.119	0.127	0.126
46	0.129	0.128	0.127	0.128	0.15	0.118	0.113	0.117	0.117	0.114	0.116	0.119	0.118	0.125	0.126	0.124	0.119	0.121	0.121	0.118	0.131	0.127	0.125	0.125	0.126	0.113	0.115	0.121	0.123	0.125
46.5	0.131	0.13	0.129	0.129	0.15	0.119	0.116	0.119	0.116	0.116	0.117	0.119	0.117	0.125	0.127	0.123	0.118	0.121	0.122	0.119	0.132	0.129	0.127	0.127	0.127	0.113	0.121	0.121	0.128	0.126
47	0.129	0.128	0.127	0.128	0.15	0.117	0.122	0.117	0.117	0.117	0.117	0.12	0.117	0.125	0.127	0.123	0.119	0.123	0.124	0.12	0.133	0.131	0.127	0.127	0.128	0.113	0.117	0.123	0.129	0.123
47.5	0.13	0.129	0.127	0.129	0.151	0.118	0.121	0.118	0.119	0.117	0.117	0.121	0.119	0.126	0.129	0.124	0.12	0.123	0.124	0.12	0.134	0.131	0.128	0.127	0.129	0.113	0.121	0.119	0.127	0.126
48	0.129	0.126	0.126	0.129	0.151	0.118	0.123	0.121	0.121	0.119	0.117	0.12	0.118	0.125	0.127	0.123	0.12	0.122	0.121	0.119	0.132	0.13	0.125	0.126	0.129	0.112	0.117	0.121	0.123	0.126
48.5	0.133	0.13	0.128	0.13	0.153	0.12	0.124	0.124	0.12	0.118	0.118	0.122	0.119	0.126	0.129	0.124	0.121	0.123	0.124	0.122	0.137	0.133	0.128	0.128	0.131	0.114	0.121	0.124	0.127	0.133
49	0.131	0.128	0.127	0.13	0.154	0.119	0.122	0.123	0.12	0.12	0.118	0.122	0.118	0.126	0.128	0.125	0.122	0.125	0.124	0.121	0.137	0.133	0.128	0.128	0.132	0.113	0.117	0.121	0.128	0.125
49.5	0.133	0.13	0.128	0.13	0.155	0.12	0.122	0.12	0.119	0.117	0.117	0.12	0.117	0.125	0.128	0.123	0.12	0.122	0.122	0.121	0.135	0.131	0.127	0.128	0.132	0.113	0.124	0.122	0.124	0.128
50	0.133	0.13	0.128	0.131	0.156	0.12	0.124	0.124	0.123	0.121	0.119	0.122	0.119	0.126	0.13	0.126	0.122	0.122	0.122	0.12	0.134	0.131	0.126	0.126	0.131	0.112	0.115	0.12	0.124	0.125
50.5	0.13	0.127	0.126	0.129	0.153	0.119	0.118	0.119	0.117	0.117	0.118	0.12	0.117	0.125	0.128	0.124	0.121	0.121	0.122	0.12	0.133	0.129	0.125	0.129	0.131	0.113	0.116	0.121	0.122	0.127
51	0.135	0.131	0.131	0.134	0.158	0.12	0.124	0.123	0.124	0.12	0.122	0.121	0.117	0.126	0.129	0.124	0.119	0.122	0.123	0.121	0.135	0.131	0.127	0.129	0.135	0.114	0.118	0.124	0.126	0.128
51.5	0.132	0.129	0.128	0.132	0.157	0.12	0.12	0.12	0.115	0.117	0.122	0.122	0.118	0.126	0.13	0.124	0.12	0.121	0.122	0.12	0.133	0.13	0.126	0.127	0.133	0.113	0.116	0.119	0.122	0.126
52	0.132	0.128	0.128	0.131	0.155	0.118	0.117	0.118	0.118	0.117	0.121	0.12	0.117	0.125	0.128	0.124	0.119	0.12	0.122	0.121	0.134	0.13	0.125	0.128	0.132	0.113	0.116	0.12	0.125	0.125
52.5	0.134	0.13	0.13	0.134	0.158	0.119	0.125	0.121	0.118	0.118	0.118	0.12	0.117	0.126	0.128	0.125	0.119	0.121	0.122	0.122	0.133	0.131	0.125	0.127	0.132	0.114	0.117	0.123	0.126	0.124
53	0.13	0.127	0.128	0.13	0.156	0.119	0.115	0.119	0.117	0.116	0.118	0.12	0.117	0.126	0.129	0.124	0.119	0.12	0.122	0.12	0.132	0.13	0.126	0.127	0.132	0.113	0.115	0.122	0.123	0.127
53.5	0.132	0.129	0.129	0.132	0.158	0.121	0.124	0.123	0.121	0.123	0.118	0.12	0.117	0.126	0.129	0.125	0.121	0.123	0.123	0.121	0.133	0.131	0.127	0.128	0.131	0.113	0.115	0.12	0.124	0.128
54	0.129	0.126	0.127	0.13	0.155	0.12	0.113	0.116	0.116	0.113	0.117	0.119	0.117	0.125	0.128	0.125	0.12	0.12	0.122	0.119	0.131	0.129	0.125	0.125	0.131	0.113	0.114	0.119	0.123	0.124
54.5	0.13	0.128	0.128	0.13	0.156	0.12	0.121	0.12	0.12	0.116	0.116	0.118	0.116	0.124	0.126	0.124	0.117	0.119	0.121	0.118	0.13	0.128	0.125	0.124	0.129	0.112	0.115	0.119	0.122	0.125
55	0.131	0.128	0.128	0.13	0.157	0.12	0.125	0.123	0.123	0.119	0.118	0.12	0.118	0.126	0.128	0.127	0.121	0.122	0.123	0.119	0.131	0.13	0.126	0.126	0.131	0.114	0.115	0.119	0.124	0.126
55.5	0.132	0.128	0.129	0.131	0.158	0.12	0.125	0.124	0.124	0.122	0.117	0.119	0.117	0.125	0.127	0.125	0.119	0.12	0.122	0.119	0.131	0.129	0.125	0.125	0.131	0.112	0.114	0.12	0.123	0.126
56	0.132	0.129	0.129	0.131	0.157	0.118	0.123	0.121	0.124	0.122	0.116	0.119	0.117	0.124	0.127	0.124	0.118	0.121	0.122	0.119	0.131	0.129	0.126	0.125	0.131	0.113	0.116	0.126	0.126	0.124
56.5	0.129	0.127	0.127	0.129	0.156	0.118	0.114	0.122	0.113	0.116	0.116	0.119	0.117	0.124	0.126	0.125	0.118	0.12	0.12	0.117	0.129	0.129	0.124	0.123	0.129	0.113	0.114	0.118	0.125	0.124
57	0.133	0.131	0.129	0.129	0.157	0.12	0.115	0.119	0.123	0.114	0.116	0.119	0.116	0.123	0.127	0.127	0.12	0.122	0.123	0.119	0.132	0.131	0.126	0.125	0.131	0.113	0.116	0.123	0.128	0.123
57.5	0.132	0.129	0.128	0.13	0.158	0.119	0.119	0.125	0.125	0.121	0.117	0.119	0.119	0.125	0.128	0.128	0.122	0.125	0.125	0.121	0.135	0.134	0.13	0.128	0.133	0.113	0.117	0.12	0.127	0.124
58	0.131	0.128	0.126	0.129	0.158	0.121	0.117	0.125	0.126	0.12	0.117	0.12	0.118	0.124	0.127	0.127	0.124	0.125	0.125	0.121	0.134	0.134	0.128	0.128	0.133	0.113	0.118	0.119	0.126	0.123
58.5	0.134	0.131	0.128	0.131	0.158	0.119	0.115	0.124	0.124	0.118	0.117	0.12	0.117	0.124	0.127	0.126	0.119	0.12	0.121	0.118	0.131	0.13	0.124	0.125	0.132	0.112	0.116	0.121	0.125	0.125
59	0.132	0.129	0.127	0.13	0.158	0.122	0.118	0.126	0.121	0.121	0.117	0.12	0.118	0.125	0.128	0.126	0.123	0.123	0.123	0.121	0.135	0.133	0.128	0.127	0.134	0.114	0.116	0.121	0.124	0.126
59.5	0.134	0.13	0.129	0.131	0.16	0.125	0.114	0.123	0.117	0.117	0.119	0.122	0.118	0.126	0.129	0.129	0.126	0.126	0.125	0.124	0.14	0.137	0.13	0.13	0.137	0.114	0.117	0.12	0.125	0.125
60	0.133	0.129	0.128	0.13	0.159	0.12	0.119	0.12	0.12	0.118	0.117	0.119	0.116	0.123	0.127	0.128	0.121	0.121	0.121	0.118	0.132	0.13	0.124	0.125	0.132	0.114	0.117	0.122	0.126	0.124
60.5	0.132	0.128	0.126	0.129	0.157	0.123	0.116	0.123	0.12	0.121	0.117	0.12	0.116	0.124	0.128	0.129	0.122	0.123	0.123	0.121	0.135	0.132	0.127	0.128	0.134	0.113	0.116	0.123	0.126	0.123
61	0.134	0.13	0.129	0.132	0.159	0.125	0.115	0.125	0.12	0.113	0.118	0.12	0.116	0.124	0.128	0.129	0.12	0.12	0.122	0.12	0.133	0.129	0.125	0.126	0.133	0.114	0.116	0.123	0.128	0.125
61.5	0.133	0.129	0.128	0.131	0.159	0.124	0.119	0.125	0.123	0.117	0.117	0.119	0.116	0.124	0.128	0.128	0.119	0.119	0.121	0.12	0.131	0.128	0.124	0.125	0.138	0.114	0.116	0.122	0.126	0.124
62	0.134	0.129	0.128	0.131	0.159	0.125	0.115	0.122	0.12	0.111	0.118	0.119	0.116	0.124	0.128	0.131	0.121	0.12	0.122	0.121	0.134	0.131	0.126	0.128	0.133	0.115	0.121	0.122	0.126	0.128
62.5	0.136	0.13	0.129	0.134	0.161	0.124	0.122	0.126	0.124	0.119	0.118	0.119	0.116	0.125	0.128	0.13	0.121	0.121	0.121	0.12	0.133	0.128	0.125	0.127	0.138	0.115	0.118	0.122	0.124	0.126
63	0.133	0.129	0.128	0.132	0.158	0.123	0.124	0.12	0.119	0.113	0.118	0.119	0.116	0.124	0.127	0.131	0.121	0.12	0.121	0.119	0.131	0.128	0.124	0.125	0.13	0.114	0.115	0.121	0.122	0.125
63.5	0.13	0.127	0.126	0.129	0.156	0.126	0.119	0.124	0.125	0.114	0.117	0.119	0.117	0.125	0.128	0.131	0.119	0.12	0.121	0.119	0.13	0.128	0.123	0.124	0.13	0.114	0.114	0.12	0.124	0.123
64	0.134	0.13	0.13	0.133	0.159	0.126	0.115	0.127	0.121	0.117	0.117	0.118	0.116	0.124	0.127	0.131	0.119	0.119	0.121	0.119	0.131	0.129	0.126	0.126	0.131	0.114	0.115	0.121	0.124	0.125
64.5	0.133	0.128	0.129	0.132	0.159	0.125	0.12	0.124	0.124	0.12	0.119	0.119	0.119	0.125	0.128	0.133	0.12	0.121	0.121	0.119	0.129	0.127	0.124	0.124	0.13	0.114	0.114	0.118	0.122	0.126
65	0.131	0.126	0.126	0.13	0.157	0.124	0.12	0.122	0.12	0.12	0.117	0.118	0.116	0.124	0.127	0.132	0.119	0.122	0.122	0.12	0.131	0.128	0.126	0.126	0.131	0.114	0.115	0.12	0.125	0.123
65.5	0.133	0.127	0.128	0.131	0.158	0.123	0.119	0.123	0.12	0.118	0.117	0.117	0.116	0.123	0.126	0.142	0.117	0.122	0.121	0.118	0.129	0.127	0.123	0.123	0.129	0.113	0.113	0.118	0.122	0.123
66	0.132	0.126	0.127	0.13	0.157	0.123	0.12	0.123	0.121	0.118	0.117	0.118	0.116	0.123	0.127	0.142	0.119	0.123	0.121	0.119	0.13	0.129	0.125	0.125	0.132	0.114	0.119	0.116	0.123	0.124
66.5	0.132	0.128	0.127	0.13	0.156	0.123	0.112	0.116	0.118	0.113	0.117	0.119	0.117	0.124	0.127	0.142	0.12	0.124	0.123	0.12	0.132	0.13	0.125	0.125	0.129	0.113	0.113	0.12	0.122	0.123
67	0.133	0.129	0.128	0.132	0.158	0.124	0.117	0.12	0.121	0.116	0.117	0.119	0.117	0.124	0.127	0.141	0.118	0.121	0.121	0.118	0.129	0.127	0.123	0.123	0.131	0.114	0.114	0.122	0.123	0.125
67.5	0.132	0.128	0.127	0.13	0.157	0.123	0.115	0.118	0.121	0.118	0.116	0.119	0.117	0.123	0.127	0.14	0.121	0.124	0.125	0.12	0.132	0.131	0.125	0.125	0.131	0.113	0.114	0.12	0.126	0.122
68	0.13	0.125	0.125	0.128	0.155	0.123	0.112	0.119	0.117	0.116	0.116	0.118	0.116	0.122	0.126	0.139	0.118	0.12	0.121	0.117	0.129	0.128	0.123	0.122	0.129	0.113	0.113	0.117	0.122	0.123
68.5	0.131	0.126	0.126	0.13	0.156	0.125	0.117	0.123	0.12	0.118	0.116	0.119	0.116	0.123	0.127	0.141	0.12	0.123	0.124	0.121	0.134	0.131	0.125	0.125	0.132	0.113	0.114	0.119	0.125	0.12
69	0.134	0.129	0.128	0.131	0.157	0.122	0.115	0.118	0.118	0.115	0.117	0.12	0.117	0.124	0.128	0.141	0.121	0.123	0.122	0.119	0.133	0.13	0.124	0.124	0.135	0.113	0.113	0.119	0.123	0.125
69.5	0.134	0.129	0.128	0.132	0.158	0.125	0.12	0.115	0.12	0.118	0.119	0.121	0.118	0.125	0.13	0.142	0.123	0.125	0.123	0.121	0.135	0.131	0.126	0.126	0.139	0.114	0.114	0.119	0.123	0.124
70	0.134	0.129	0.127	0.131	0.158	0.125	0.117	0.117	0.119	0.12	0.118	0.119	0.117	0.124	0.128	0.142	0.123	0.125	0.124	0.121	0.135	0.132	0.126	0.127	0.138	0.114	0.115	0.119	0.124	0.122
70.5	0.136	0.131	0.13	0.133	0.158	0.123	0.117	0.119	0.118	0.118	0.117	0.119	0.116	0.123	0.127	0.142	0.12	0.122	0.122	0.119	0.132	0.129	0.124	0.126	0.137	0.113	0.115	0.12	0.123	0.124
71	0.134	0.128	0.127	0.131	0.157	0.125	0.122	0.122	0.119	0.119	0.118	0.119	0.116	0.124	0.128	0.143	0.122	0.124	0.124	0.122	0.135	0.131	0.126	0.127	0.139	0.113	0.114	0.12	0.123	0.124
71.5	0.136	0.129	0.129	0.134	0.158	0.128	0.119	0.122	0.124	0.116	0.119	0.12	0.117	0.124	0.128	0.142	0.12	0.122	0.121	0.12	0.132	0.129	0.126	0.126	0.138	0.113	0.113	0.119	0.121	0.124
72	0.134	0.128	0.128	0.132	0.157	0.126	0.117	0.12	0.124	0.114	0.119	0.119	0.117	0.124	0.128	0.144	0.122	0.124	0.124	0.124	0.135	0.132	0.128	0.13	0.139	0.114	0.116	0.117	0.123	0.123

## Sheet: Fig S7D
time	A1	A2	A3	A4	A5	B1	B2	B3	B4	B5	C1	C2	C3	C4	C5	D1	D2	D3	D4	D5	E1	E2	E3	E4	E5	F1	F2	F3	F4	F5
0	0.114	0.118	0.124	0.114	0.111	0.104	0.108	0.102	0.103	0.103	0.106	0.117	0.11	0.107	0.108	0.098	0.099	0.103	0.1	0.1	0.108	0.109	0.118	0.118	0.12	0.104	0.107	0.109	0.114	0.11
0.5	0.123	0.127	0.128	0.121	0.118	0.11	0.115	0.11	0.112	0.111	0.114	0.12	0.114	0.111	0.113	0.104	0.106	0.111	0.108	0.111	0.115	0.115	0.122	0.125	0.126	0.111	0.117	0.121	0.128	0.126
1	0.13	0.133	0.133	0.127	0.128	0.115	0.12	0.117	0.12	0.121	0.124	0.126	0.123	0.12	0.121	0.108	0.114	0.12	0.111	0.111	0.119	0.119	0.128	0.13	0.134	0.117	0.125	0.13	0.13	0.128
1.5	0.131	0.132	0.134	0.13	0.128	0.118	0.122	0.117	0.121	0.12	0.121	0.126	0.121	0.118	0.119	0.108	0.115	0.119	0.111	0.111	0.117	0.119	0.127	0.129	0.13	0.118	0.125	0.127	0.129	0.126
2	0.133	0.133	0.136	0.132	0.131	0.12	0.125	0.12	0.124	0.125	0.122	0.128	0.123	0.121	0.122	0.112	0.116	0.123	0.115	0.115	0.119	0.12	0.129	0.128	0.131	0.12	0.128	0.13	0.133	0.13
2.5	0.135	0.137	0.14	0.136	0.134	0.119	0.125	0.122	0.124	0.125	0.121	0.128	0.125	0.121	0.123	0.113	0.117	0.122	0.117	0.116	0.119	0.121	0.128	0.132	0.13	0.121	0.128	0.128	0.132	0.128
3	0.135	0.137	0.141	0.136	0.134	0.119	0.126	0.121	0.125	0.125	0.122	0.129	0.125	0.121	0.122	0.114	0.119	0.124	0.117	0.116	0.118	0.12	0.128	0.134	0.13	0.12	0.126	0.13	0.133	0.129
3.5	0.131	0.133	0.137	0.131	0.13	0.12	0.127	0.122	0.127	0.126	0.121	0.129	0.126	0.121	0.123	0.115	0.118	0.121	0.119	0.118	0.118	0.118	0.127	0.131	0.129	0.122	0.127	0.129	0.134	0.13
4	0.126	0.13	0.135	0.128	0.126	0.12	0.126	0.123	0.126	0.125	0.121	0.127	0.126	0.121	0.122	0.116	0.118	0.123	0.121	0.119	0.117	0.118	0.127	0.132	0.129	0.12	0.124	0.127	0.133	0.129
4.5	0.126	0.13	0.134	0.127	0.126	0.121	0.127	0.123	0.127	0.126	0.12	0.128	0.126	0.122	0.123	0.12	0.124	0.127	0.122	0.121	0.119	0.119	0.129	0.132	0.13	0.122	0.127	0.129	0.133	0.128
5	0.123	0.126	0.129	0.123	0.121	0.121	0.126	0.122	0.125	0.124	0.121	0.127	0.125	0.119	0.121	0.118	0.12	0.124	0.121	0.119	0.117	0.118	0.127	0.131	0.127	0.121	0.124	0.128	0.133	0.127
5.5	0.121	0.124	0.128	0.121	0.12	0.118	0.125	0.122	0.127	0.124	0.12	0.129	0.125	0.12	0.122	0.119	0.121	0.128	0.124	0.124	0.119	0.119	0.129	0.128	0.13	0.121	0.126	0.128	0.133	0.128
6	0.119	0.123	0.126	0.119	0.119	0.12	0.127	0.125	0.127	0.123	0.12	0.128	0.126	0.119	0.121	0.118	0.121	0.125	0.121	0.121	0.117	0.118	0.128	0.128	0.13	0.122	0.128	0.132	0.135	0.13
6.5	0.118	0.122	0.124	0.117	0.116	0.119	0.125	0.124	0.126	0.124	0.123	0.131	0.126	0.121	0.123	0.118	0.123	0.128	0.121	0.119	0.119	0.121	0.13	0.129	0.13	0.121	0.126	0.13	0.134	0.127
7	0.115	0.118	0.121	0.114	0.112	0.119	0.125	0.123	0.124	0.122	0.12	0.127	0.124	0.118	0.12	0.116	0.117	0.125	0.118	0.121	0.116	0.118	0.127	0.126	0.127	0.121	0.126	0.13	0.133	0.128
7.5	0.115	0.118	0.121	0.114	0.113	0.12	0.125	0.123	0.126	0.124	0.121	0.129	0.125	0.12	0.123	0.116	0.119	0.126	0.122	0.122	0.119	0.12	0.129	0.128	0.13	0.123	0.128	0.13	0.134	0.128
8	0.113	0.117	0.12	0.113	0.112	0.117	0.125	0.124	0.127	0.124	0.121	0.129	0.126	0.122	0.124	0.116	0.123	0.13	0.122	0.121	0.12	0.121	0.129	0.128	0.13	0.122	0.129	0.131	0.133	0.129
8.5	0.113	0.116	0.119	0.112	0.111	0.118	0.126	0.123	0.124	0.124	0.123	0.129	0.124	0.121	0.125	0.117	0.122	0.127	0.119	0.12	0.119	0.12	0.128	0.128	0.13	0.121	0.128	0.131	0.133	0.129
9	0.114	0.117	0.119	0.112	0.112	0.119	0.127	0.124	0.127	0.125	0.124	0.132	0.126	0.123	0.127	0.117	0.119	0.125	0.119	0.12	0.118	0.119	0.127	0.128	0.131	0.121	0.129	0.131	0.135	0.131
9.5	0.114	0.118	0.12	0.113	0.112	0.121	0.129	0.128	0.129	0.126	0.125	0.132	0.128	0.125	0.128	0.119	0.119	0.126	0.12	0.122	0.121	0.122	0.13	0.13	0.133	0.127	0.134	0.135	0.14	0.135
10	0.115	0.118	0.12	0.113	0.114	0.119	0.127	0.125	0.128	0.124	0.123	0.13	0.127	0.124	0.127	0.118	0.12	0.129	0.121	0.123	0.123	0.123	0.132	0.131	0.135	0.129	0.134	0.135	0.139	0.134
10.5	0.117	0.119	0.121	0.114	0.114	0.12	0.127	0.124	0.129	0.127	0.125	0.131	0.128	0.125	0.127	0.119	0.121	0.13	0.121	0.122	0.124	0.123	0.13	0.131	0.134	0.125	0.132	0.134	0.139	0.136
11	0.114	0.116	0.118	0.112	0.112	0.121	0.128	0.124	0.126	0.125	0.124	0.129	0.126	0.124	0.126	0.117	0.118	0.128	0.118	0.121	0.121	0.121	0.128	0.129	0.132	0.127	0.134	0.134	0.139	0.136
11.5	0.115	0.116	0.119	0.113	0.113	0.119	0.126	0.123	0.127	0.126	0.124	0.129	0.127	0.124	0.126	0.117	0.117	0.127	0.119	0.122	0.123	0.122	0.13	0.131	0.133	0.128	0.136	0.133	0.138	0.136
12	0.115	0.116	0.119	0.112	0.112	0.12	0.125	0.123	0.127	0.126	0.123	0.129	0.127	0.124	0.126	0.117	0.119	0.126	0.118	0.122	0.122	0.122	0.129	0.13	0.132	0.124	0.131	0.134	0.14	0.137
12.5	0.116	0.118	0.121	0.115	0.114	0.119	0.127	0.124	0.127	0.126	0.123	0.131	0.128	0.124	0.125	0.116	0.117	0.122	0.116	0.121	0.12	0.121	0.129	0.13	0.133	0.125	0.134	0.135	0.142	0.139
13	0.116	0.118	0.122	0.116	0.115	0.119	0.125	0.123	0.127	0.125	0.121	0.129	0.127	0.124	0.125	0.117	0.118	0.123	0.116	0.12	0.12	0.12	0.128	0.129	0.131	0.124	0.13	0.136	0.139	0.136
13.5	0.116	0.119	0.123	0.117	0.116	0.119	0.124	0.121	0.128	0.125	0.122	0.129	0.127	0.123	0.124	0.115	0.114	0.119	0.115	0.119	0.119	0.12	0.128	0.129	0.132	0.125	0.129	0.132	0.141	0.136
14	0.117	0.12	0.126	0.119	0.118	0.118	0.124	0.121	0.126	0.122	0.119	0.126	0.126	0.121	0.123	0.115	0.116	0.119	0.115	0.119	0.119	0.12	0.129	0.13	0.131	0.129	0.135	0.133	0.141	0.136
14.5	0.116	0.12	0.125	0.119	0.118	0.118	0.124	0.121	0.126	0.123	0.121	0.128	0.127	0.123	0.124	0.115	0.113	0.118	0.115	0.119	0.119	0.121	0.129	0.129	0.13	0.126	0.13	0.134	0.141	0.136
15	0.117	0.122	0.127	0.12	0.12	0.118	0.124	0.121	0.125	0.123	0.121	0.128	0.126	0.122	0.124	0.114	0.113	0.118	0.115	0.118	0.119	0.121	0.13	0.129	0.13	0.13	0.135	0.135	0.142	0.136
15.5	0.115	0.121	0.127	0.119	0.12	0.117	0.122	0.12	0.124	0.121	0.119	0.127	0.126	0.12	0.122	0.115	0.114	0.118	0.114	0.117	0.116	0.119	0.128	0.128	0.129	0.122	0.128	0.132	0.14	0.133
16	0.117	0.123	0.129	0.121	0.121	0.118	0.126	0.122	0.124	0.121	0.12	0.128	0.126	0.12	0.123	0.114	0.113	0.118	0.114	0.118	0.119	0.121	0.13	0.129	0.13	0.129	0.134	0.137	0.142	0.137
16.5	0.116	0.122	0.128	0.12	0.121	0.117	0.123	0.121	0.125	0.121	0.12	0.129	0.125	0.122	0.124	0.114	0.115	0.12	0.115	0.117	0.119	0.122	0.13	0.129	0.131	0.124	0.129	0.133	0.139	0.133
17	0.115	0.123	0.128	0.121	0.122	0.116	0.121	0.12	0.124	0.119	0.119	0.128	0.125	0.12	0.123	0.114	0.114	0.12	0.116	0.118	0.12	0.123	0.131	0.13	0.131	0.123	0.129	0.133	0.139	0.131
17.5	0.115	0.123	0.129	0.12	0.122	0.116	0.122	0.12	0.123	0.121	0.122	0.13	0.126	0.122	0.124	0.114	0.115	0.122	0.116	0.118	0.121	0.125	0.132	0.131	0.132	0.123	0.13	0.133	0.139	0.133
18	0.115	0.122	0.128	0.12	0.122	0.116	0.124	0.121	0.123	0.122	0.122	0.129	0.125	0.121	0.124	0.113	0.112	0.118	0.114	0.117	0.12	0.122	0.13	0.129	0.13	0.127	0.136	0.136	0.142	0.136
18.5	0.111	0.12	0.126	0.119	0.121	0.116	0.123	0.119	0.122	0.12	0.123	0.129	0.125	0.121	0.124	0.115	0.112	0.118	0.114	0.117	0.12	0.123	0.13	0.129	0.131	0.123	0.131	0.133	0.139	0.135
19	0.113	0.12	0.125	0.118	0.119	0.115	0.123	0.12	0.122	0.121	0.121	0.129	0.125	0.119	0.125	0.113	0.113	0.12	0.114	0.117	0.12	0.122	0.13	0.129	0.131	0.122	0.13	0.132	0.138	0.134
19.5	0.115	0.122	0.128	0.121	0.123	0.116	0.123	0.121	0.123	0.121	0.122	0.129	0.126	0.122	0.126	0.115	0.116	0.124	0.116	0.12	0.123	0.125	0.131	0.132	0.134	0.123	0.132	0.136	0.14	0.136
20	0.114	0.121	0.126	0.119	0.121	0.116	0.124	0.118	0.121	0.12	0.122	0.128	0.124	0.12	0.123	0.113	0.114	0.12	0.114	0.117	0.123	0.124	0.13	0.13	0.135	0.121	0.128	0.132	0.137	0.132
20.5	0.115	0.122	0.127	0.12	0.122	0.116	0.123	0.116	0.121	0.121	0.122	0.127	0.125	0.12	0.124	0.113	0.113	0.119	0.114	0.118	0.123	0.124	0.13	0.131	0.136	0.121	0.128	0.131	0.137	0.134
21	0.113	0.12	0.126	0.119	0.121	0.117	0.126	0.12	0.121	0.121	0.121	0.127	0.124	0.122	0.124	0.111	0.11	0.117	0.113	0.116	0.122	0.123	0.129	0.131	0.136	0.123	0.129	0.132	0.138	0.136
21.5	0.118	0.123	0.127	0.121	0.122	0.115	0.122	0.116	0.12	0.122	0.121	0.128	0.125	0.123	0.124	0.114	0.113	0.12	0.114	0.118	0.124	0.125	0.132	0.134	0.137	0.123	0.129	0.131	0.137	0.135
22	0.116	0.121	0.127	0.121	0.123	0.116	0.123	0.116	0.121	0.121	0.122	0.128	0.125	0.123	0.125	0.114	0.112	0.118	0.114	0.118	0.123	0.124	0.131	0.134	0.14	0.123	0.129	0.13	0.137	0.135
22.5	0.113	0.119	0.126	0.119	0.12	0.116	0.122	0.117	0.121	0.12	0.119	0.127	0.125	0.121	0.123	0.112	0.11	0.115	0.112	0.116	0.12	0.122	0.13	0.131	0.132	0.122	0.127	0.129	0.136	0.134
23	0.113	0.119	0.126	0.119	0.12	0.114	0.121	0.115	0.121	0.119	0.118	0.127	0.124	0.12	0.123	0.113	0.11	0.115	0.113	0.116	0.12	0.122	0.13	0.132	0.135	0.125	0.128	0.129	0.135	0.133
23.5	0.114	0.119	0.126	0.12	0.121	0.119	0.121	0.117	0.121	0.119	0.119	0.126	0.125	0.122	0.123	0.112	0.11	0.115	0.112	0.116	0.12	0.121	0.137	0.132	0.135	0.125	0.132	0.133	0.14	0.136
24	0.113	0.119	0.126	0.119	0.12	0.115	0.12	0.114	0.12	0.118	0.118	0.125	0.124	0.12	0.121	0.114	0.113	0.117	0.114	0.116	0.12	0.122	0.13	0.132	0.132	0.12	0.125	0.128	0.137	0.131
24.5	0.112	0.118	0.124	0.118	0.119	0.115	0.119	0.114	0.12	0.118	0.118	0.125	0.123	0.12	0.121	0.112	0.11	0.115	0.112	0.116	0.119	0.123	0.129	0.131	0.131	0.125	0.13	0.131	0.138	0.133
25	0.115	0.118	0.126	0.119	0.12	0.114	0.118	0.113	0.119	0.117	0.117	0.124	0.123	0.118	0.12	0.113	0.11	0.115	0.113	0.116	0.119	0.122	0.13	0.131	0.137	0.123	0.128	0.13	0.138	0.132
25.5	0.111	0.118	0.125	0.118	0.12	0.114	0.119	0.114	0.119	0.116	0.118	0.126	0.126	0.12	0.122	0.113	0.11	0.115	0.113	0.115	0.118	0.121	0.13	0.13	0.146	0.119	0.124	0.128	0.138	0.131
26	0.112	0.118	0.126	0.118	0.12	0.115	0.12	0.116	0.119	0.117	0.12	0.129	0.126	0.12	0.122	0.112	0.109	0.115	0.113	0.115	0.12	0.122	0.131	0.131	0.151	0.122	0.126	0.131	0.139	0.132
26.5	0.114	0.118	0.125	0.118	0.12	0.113	0.119	0.111	0.118	0.116	0.118	0.127	0.124	0.118	0.122	0.112	0.11	0.116	0.114	0.117	0.123	0.123	0.131	0.131	0.146	0.123	0.127	0.13	0.137	0.131
27	0.111	0.118	0.125	0.118	0.12	0.113	0.119	0.113	0.117	0.117	0.118	0.127	0.125	0.12	0.123	0.114	0.111	0.118	0.115	0.116	0.122	0.123	0.132	0.132	0.142	0.12	0.124	0.129	0.135	0.13
27.5	0.111	0.119	0.125	0.117	0.12	0.114	0.118	0.112	0.117	0.118	0.12	0.128	0.123	0.119	0.122	0.112	0.11	0.117	0.114	0.115	0.121	0.124	0.132	0.132	0.144	0.122	0.129	0.133	0.137	0.132
28	0.112	0.119	0.125	0.117	0.12	0.114	0.119	0.112	0.118	0.118	0.121	0.129	0.125	0.121	0.124	0.114	0.112	0.119	0.115	0.116	0.121	0.123	0.132	0.131	0.138	0.119	0.124	0.129	0.137	0.132
28.5	0.115	0.12	0.126	0.118	0.121	0.112	0.118	0.111	0.118	0.118	0.12	0.128	0.124	0.119	0.124	0.115	0.113	0.121	0.116	0.118	0.122	0.131	0.133	0.134	0.139	0.12	0.128	0.13	0.137	0.133
29	0.111	0.119	0.124	0.117	0.12	0.116	0.121	0.113	0.116	0.116	0.121	0.128	0.124	0.12	0.123	0.112	0.109	0.117	0.113	0.115	0.12	0.123	0.131	0.13	0.132	0.123	0.132	0.133	0.138	0.132
29.5	0.113	0.119	0.125	0.118	0.121	0.114	0.118	0.109	0.115	0.119	0.122	0.129	0.124	0.12	0.125	0.114	0.113	0.121	0.115	0.118	0.122	0.125	0.132	0.132	0.134	0.12	0.128	0.129	0.136	0.131
30	0.11	0.119	0.124	0.117	0.12	0.112	0.121	0.11	0.114	0.117	0.121	0.128	0.125	0.121	0.124	0.113	0.111	0.118	0.113	0.116	0.12	0.125	0.135	0.13	0.132	0.119	0.125	0.129	0.135	0.131
30.5	0.111	0.12	0.123	0.117	0.12	0.114	0.119	0.112	0.116	0.117	0.122	0.129	0.126	0.121	0.125	0.113	0.111	0.117	0.113	0.117	0.122	0.129	0.133	0.132	0.135	0.122	0.129	0.132	0.138	0.133
31	0.112	0.119	0.125	0.118	0.121	0.112	0.117	0.111	0.114	0.117	0.121	0.127	0.124	0.121	0.124	0.115	0.111	0.118	0.114	0.118	0.125	0.127	0.131	0.132	0.135	0.122	0.128	0.128	0.136	0.132
31.5	0.112	0.119	0.125	0.118	0.122	0.114	0.118	0.109	0.114	0.116	0.122	0.128	0.125	0.122	0.123	0.116	0.113	0.119	0.114	0.118	0.122	0.123	0.132	0.142	0.135	0.121	0.126	0.129	0.136	0.134
32	0.111	0.118	0.124	0.118	0.125	0.113	0.115	0.109	0.116	0.116	0.12	0.125	0.122	0.12	0.123	0.116	0.111	0.117	0.113	0.117	0.121	0.122	0.13	0.133	0.135	0.123	0.131	0.131	0.139	0.135
32.5	0.111	0.119	0.125	0.118	0.121	0.112	0.116	0.108	0.112	0.118	0.119	0.125	0.123	0.121	0.122	0.117	0.112	0.117	0.113	0.117	0.122	0.123	0.132	0.137	0.135	0.123	0.13	0.13	0.138	0.134
33	0.111	0.118	0.125	0.118	0.121	0.112	0.115	0.108	0.112	0.114	0.12	0.127	0.125	0.122	0.123	0.116	0.111	0.116	0.112	0.117	0.121	0.121	0.13	0.133	0.133	0.124	0.13	0.132	0.14	0.136
33.5	0.113	0.118	0.124	0.119	0.122	0.113	0.115	0.108	0.116	0.116	0.12	0.126	0.124	0.121	0.123	0.116	0.111	0.116	0.113	0.118	0.121	0.122	0.131	0.136	0.135	0.123	0.13	0.132	0.142	0.136
34	0.114	0.118	0.124	0.118	0.12	0.112	0.114	0.108	0.113	0.116	0.116	0.123	0.122	0.119	0.121	0.117	0.11	0.115	0.112	0.117	0.119	0.121	0.129	0.133	0.133	0.121	0.125	0.129	0.137	0.131
34.5	0.11	0.119	0.124	0.117	0.12	0.112	0.114	0.107	0.111	0.112	0.118	0.125	0.123	0.118	0.121	0.118	0.112	0.117	0.114	0.117	0.12	0.122	0.13	0.132	0.133	0.12	0.123	0.126	0.135	0.13
35	0.11	0.119	0.124	0.118	0.12	0.113	0.114	0.108	0.111	0.114	0.117	0.124	0.124	0.119	0.121	0.118	0.111	0.116	0.113	0.116	0.119	0.121	0.13	0.132	0.131	0.121	0.127	0.129	0.137	0.131
35.5	0.114	0.118	0.125	0.118	0.12	0.111	0.114	0.109	0.111	0.112	0.117	0.124	0.122	0.119	0.12	0.117	0.11	0.116	0.113	0.116	0.119	0.122	0.131	0.134	0.133	0.121	0.126	0.129	0.136	0.13
36	0.111	0.117	0.124	0.117	0.119	0.112	0.114	0.106	0.111	0.111	0.119	0.126	0.124	0.119	0.122	0.118	0.111	0.116	0.113	0.116	0.118	0.121	0.13	0.131	0.132	0.119	0.123	0.126	0.136	0.128
36.5	0.111	0.118	0.125	0.118	0.125	0.11	0.112	0.107	0.11	0.113	0.118	0.126	0.123	0.118	0.121	0.117	0.112	0.118	0.115	0.117	0.121	0.123	0.133	0.135	0.134	0.118	0.123	0.127	0.135	0.128
37	0.11	0.119	0.124	0.117	0.12	0.112	0.114	0.107	0.11	0.114	0.12	0.127	0.124	0.119	0.123	0.118	0.113	0.12	0.115	0.117	0.12	0.123	0.132	0.132	0.133	0.119	0.124	0.128	0.137	0.13
37.5	0.11	0.118	0.124	0.117	0.12	0.109	0.113	0.109	0.112	0.111	0.12	0.128	0.125	0.12	0.123	0.117	0.111	0.118	0.114	0.116	0.12	0.122	0.132	0.136	0.133	0.119	0.126	0.131	0.138	0.131
38	0.113	0.119	0.126	0.118	0.126	0.108	0.111	0.105	0.109	0.11	0.119	0.126	0.123	0.12	0.123	0.118	0.112	0.118	0.114	0.116	0.12	0.123	0.131	0.131	0.133	0.12	0.125	0.129	0.135	0.129
38.5	0.11	0.118	0.125	0.118	0.121	0.108	0.111	0.106	0.11	0.112	0.121	0.127	0.124	0.12	0.124	0.117	0.111	0.116	0.113	0.117	0.12	0.123	0.132	0.132	0.135	0.122	0.13	0.132	0.14	0.132
39	0.111	0.119	0.124	0.117	0.121	0.109	0.111	0.105	0.108	0.111	0.121	0.127	0.123	0.12	0.125	0.118	0.114	0.12	0.116	0.119	0.123	0.125	0.134	0.135	0.136	0.12	0.127	0.13	0.136	0.131
39.5	0.112	0.12	0.124	0.117	0.128	0.108	0.113	0.108	0.11	0.109	0.122	0.129	0.123	0.119	0.124	0.116	0.111	0.117	0.113	0.116	0.121	0.124	0.131	0.132	0.135	0.121	0.129	0.133	0.138	0.133
40	0.112	0.12	0.126	0.119	0.123	0.107	0.111	0.105	0.108	0.11	0.123	0.13	0.126	0.121	0.126	0.118	0.113	0.119	0.115	0.118	0.122	0.125	0.132	0.133	0.137	0.122	0.131	0.132	0.138	0.134
40.5	0.112	0.12	0.124	0.117	0.12	0.107	0.113	0.105	0.108	0.111	0.122	0.128	0.126	0.122	0.126	0.116	0.111	0.117	0.113	0.117	0.121	0.123	0.131	0.132	0.135	0.12	0.125	0.128	0.136	0.133
41	0.112	0.119	0.124	0.118	0.122	0.107	0.111	0.105	0.108	0.11	0.121	0.127	0.124	0.121	0.124	0.117	0.113	0.118	0.114	0.117	0.122	0.123	0.131	0.132	0.136	0.123	0.129	0.129	0.137	0.132
41.5	0.11	0.118	0.123	0.118	0.121	0.107	0.111	0.104	0.108	0.113	0.121	0.127	0.124	0.122	0.126	0.118	0.114	0.12	0.116	0.119	0.124	0.124	0.131	0.132	0.136	0.122	0.127	0.128	0.135	0.132
42	0.11	0.118	0.124	0.118	0.122	0.107	0.111	0.106	0.109	0.11	0.122	0.13	0.127	0.124	0.127	0.117	0.113	0.118	0.114	0.117	0.121	0.123	0.131	0.133	0.136	0.121	0.128	0.129	0.137	0.133
42.5	0.11	0.119	0.124	0.119	0.122	0.108	0.11	0.104	0.108	0.11	0.12	0.126	0.124	0.121	0.124	0.117	0.112	0.118	0.114	0.118	0.123	0.124	0.133	0.136	0.137	0.124	0.132	0.131	0.138	0.135
43	0.113	0.12	0.125	0.119	0.123	0.107	0.11	0.104	0.108	0.109	0.12	0.127	0.126	0.124	0.126	0.118	0.112	0.117	0.114	0.117	0.12	0.121	0.13	0.132	0.135	0.121	0.126	0.131	0.139	0.135
43.5	0.113	0.12	0.124	0.119	0.123	0.106	0.111	0.105	0.108	0.108	0.12	0.128	0.128	0.124	0.127	0.117	0.111	0.117	0.114	0.118	0.12	0.121	0.131	0.135	0.136	0.121	0.126	0.129	0.139	0.134
44	0.114	0.119	0.123	0.118	0.121	0.105	0.109	0.103	0.107	0.11	0.119	0.126	0.126	0.123	0.125	0.117	0.111	0.117	0.114	0.117	0.12	0.121	0.13	0.133	0.134	0.119	0.123	0.127	0.137	0.133
44.5	0.11	0.117	0.124	0.12	0.122	0.106	0.109	0.103	0.106	0.108	0.118	0.124	0.125	0.121	0.124	0.117	0.113	0.117	0.115	0.118	0.122	0.123	0.132	0.14	0.137	0.122	0.126	0.128	0.14	0.133
45	0.11	0.116	0.123	0.118	0.12	0.105	0.11	0.104	0.106	0.106	0.118	0.125	0.125	0.12	0.122	0.117	0.112	0.116	0.114	0.117	0.12	0.121	0.131	0.133	0.134	0.119	0.123	0.126	0.137	0.132
45.5	0.112	0.118	0.124	0.119	0.122	0.105	0.108	0.103	0.107	0.108	0.118	0.126	0.124	0.119	0.122	0.118	0.113	0.119	0.116	0.119	0.121	0.123	0.133	0.133	0.135	0.12	0.125	0.127	0.138	0.132
46	0.112	0.116	0.123	0.117	0.12	0.105	0.109	0.103	0.107	0.106	0.118	0.126	0.124	0.119	0.123	0.116	0.111	0.117	0.115	0.118	0.119	0.122	0.131	0.131	0.133	0.119	0.123	0.127	0.138	0.132
46.5	0.113	0.118	0.125	0.119	0.13	0.104	0.108	0.103	0.105	0.105	0.117	0.126	0.123	0.119	0.122	0.118	0.113	0.119	0.116	0.118	0.121	0.123	0.133	0.132	0.135	0.12	0.125	0.129	0.137	0.131
47	0.11	0.117	0.123	0.118	0.121	0.105	0.108	0.103	0.106	0.105	0.119	0.127	0.125	0.12	0.124	0.117	0.114	0.12	0.116	0.119	0.122	0.124	0.132	0.132	0.135	0.121	0.124	0.129	0.138	0.131
47.5	0.112	0.12	0.124	0.118	0.122	0.105	0.109	0.103	0.106	0.106	0.119	0.128	0.125	0.121	0.125	0.118	0.114	0.121	0.117	0.119	0.121	0.124	0.133	0.132	0.135	0.121	0.125	0.131	0.138	0.133
48	0.11	0.118	0.122	0.117	0.121	0.104	0.108	0.102	0.105	0.106	0.119	0.127	0.125	0.12	0.125	0.117	0.113	0.119	0.115	0.117	0.119	0.122	0.131	0.132	0.133	0.119	0.124	0.127	0.136	0.131
48.5	0.118	0.122	0.124	0.119	0.122	0.104	0.108	0.103	0.106	0.107	0.122	0.129	0.126	0.121	0.126	0.118	0.114	0.122	0.117	0.12	0.124	0.126	0.134	0.133	0.136	0.123	0.129	0.132	0.138	0.133
49	0.111	0.118	0.123	0.118	0.122	0.104	0.109	0.103	0.106	0.107	0.121	0.128	0.125	0.121	0.127	0.119	0.114	0.12	0.115	0.118	0.122	0.124	0.133	0.137	0.136	0.121	0.126	0.128	0.137	0.133
49.5	0.111	0.121	0.123	0.118	0.123	0.104	0.108	0.103	0.106	0.106	0.121	0.128	0.125	0.12	0.126	0.119	0.114	0.12	0.116	0.119	0.124	0.125	0.133	0.135	0.137	0.123	0.128	0.131	0.138	0.133
50	0.116	0.121	0.124	0.118	0.122	0.104	0.109	0.105	0.107	0.106	0.122	0.13	0.126	0.123	0.127	0.118	0.113	0.119	0.114	0.117	0.122	0.124	0.136	0.142	0.135	0.122	0.13	0.134	0.141	0.136
50.5	0.116	0.12	0.123	0.118	0.126	0.104	0.108	0.103	0.106	0.105	0.121	0.129	0.126	0.122	0.127	0.118	0.113	0.118	0.114	0.117	0.121	0.122	0.13	0.13	0.134	0.123	0.127	0.129	0.138	0.134
51	0.115	0.12	0.124	0.12	0.125	0.103	0.108	0.103	0.106	0.11	0.12	0.126	0.124	0.121	0.126	0.118	0.113	0.119	0.115	0.118	0.124	0.125	0.135	0.137	0.139	0.125	0.128	0.13	0.139	0.134
51.5	0.111	0.12	0.123	0.119	0.123	0.104	0.108	0.103	0.106	0.106	0.122	0.128	0.127	0.124	0.128	0.117	0.112	0.118	0.113	0.117	0.121	0.122	0.131	0.135	0.135	0.125	0.131	0.134	0.143	0.138
52	0.111	0.12	0.121	0.118	0.123	0.104	0.108	0.103	0.106	0.106	0.123	0.129	0.127	0.125	0.127	0.117	0.112	0.117	0.114	0.118	0.121	0.122	0.131	0.133	0.135	0.125	0.129	0.132	0.14	0.136
52.5	0.113	0.118	0.121	0.12	0.124	0.103	0.107	0.102	0.105	0.107	0.121	0.126	0.124	0.121	0.125	0.118	0.112	0.117	0.114	0.119	0.122	0.123	0.131	0.134	0.136	0.125	0.131	0.131	0.14	0.136
53	0.115	0.118	0.124	0.119	0.123	0.103	0.108	0.103	0.105	0.105	0.121	0.128	0.127	0.124	0.126	0.119	0.113	0.117	0.113	0.118	0.12	0.122	0.13	0.132	0.135	0.124	0.129	0.132	0.142	0.138
53.5	0.111	0.117	0.121	0.119	0.126	0.104	0.107	0.102	0.105	0.104	0.122	0.129	0.128	0.124	0.126	0.119	0.113	0.117	0.115	0.119	0.122	0.123	0.137	0.142	0.136	0.124	0.126	0.13	0.141	0.136
54	0.115	0.116	0.122	0.118	0.122	0.103	0.108	0.103	0.105	0.105	0.119	0.127	0.127	0.122	0.126	0.119	0.112	0.117	0.114	0.118	0.119	0.121	0.13	0.132	0.133	0.123	0.126	0.128	0.14	0.135
54.5	0.112	0.117	0.121	0.119	0.123	0.102	0.107	0.101	0.104	0.104	0.116	0.124	0.123	0.119	0.121	0.118	0.111	0.116	0.113	0.117	0.119	0.121	0.13	0.132	0.134	0.123	0.127	0.13	0.14	0.134
55	0.113	0.117	0.124	0.119	0.123	0.103	0.107	0.103	0.105	0.104	0.119	0.128	0.127	0.123	0.125	0.12	0.113	0.117	0.114	0.117	0.119	0.121	0.132	0.133	0.134	0.124	0.126	0.13	0.141	0.135
55.5	0.11	0.117	0.122	0.119	0.122	0.102	0.107	0.101	0.105	0.104	0.118	0.126	0.124	0.119	0.123	0.119	0.111	0.116	0.114	0.117	0.119	0.121	0.133	0.134	0.133	0.125	0.129	0.131	0.141	0.135
56	0.111	0.117	0.122	0.119	0.123	0.103	0.106	0.101	0.104	0.105	0.118	0.125	0.124	0.119	0.123	0.119	0.111	0.116	0.114	0.118	0.119	0.121	0.131	0.131	0.133	0.123	0.128	0.132	0.142	0.134
56.5	0.11	0.116	0.123	0.118	0.122	0.102	0.106	0.101	0.104	0.102	0.118	0.128	0.126	0.12	0.124	0.119	0.112	0.117	0.115	0.117	0.118	0.122	0.132	0.131	0.132	0.123	0.127	0.132	0.141	0.133
57	0.113	0.118	0.122	0.119	0.123	0.104	0.106	0.1	0.105	0.102	0.119	0.128	0.125	0.119	0.124	0.119	0.112	0.117	0.114	0.118	0.12	0.122	0.133	0.132	0.134	0.124	0.127	0.132	0.14	0.134
57.5	0.111	0.117	0.124	0.119	0.137	0.103	0.107	0.102	0.105	0.105	0.119	0.127	0.125	0.12	0.125	0.12	0.115	0.121	0.118	0.119	0.123	0.125	0.154	0.145	0.136	0.122	0.126	0.131	0.14	0.134
58	0.111	0.12	0.123	0.118	0.123	0.103	0.107	0.1	0.103	0.103	0.117	0.127	0.123	0.12	0.124	0.12	0.114	0.12	0.116	0.118	0.121	0.125	0.15	0.143	0.136	0.122	0.124	0.127	0.136	0.132
58.5	0.111	0.121	0.121	0.118	0.124	0.103	0.106	0.102	0.105	0.103	0.119	0.127	0.123	0.119	0.125	0.12	0.113	0.119	0.115	0.117	0.119	0.123	0.133	0.131	0.134	0.126	0.131	0.134	0.142	0.136
59	0.113	0.12	0.121	0.117	0.124	0.104	0.106	0.102	0.105	0.104	0.121	0.127	0.124	0.121	0.126	0.12	0.115	0.121	0.118	0.119	0.122	0.124	0.132	0.133	0.135	0.124	0.127	0.13	0.139	0.134
59.5	0.114	0.121	0.121	0.118	0.124	0.102	0.107	0.101	0.104	0.103	0.123	0.13	0.127	0.123	0.129	0.121	0.115	0.12	0.115	0.118	0.122	0.125	0.132	0.133	0.136	0.125	0.127	0.131	0.139	0.134
60	0.113	0.121	0.121	0.117	0.124	0.101	0.106	0.101	0.103	0.104	0.119	0.127	0.123	0.119	0.125	0.119	0.113	0.118	0.115	0.118	0.121	0.123	0.13	0.133	0.136	0.126	0.13	0.133	0.141	0.136
60.5	0.113	0.118	0.121	0.116	0.126	0.102	0.106	0.102	0.104	0.104	0.12	0.127	0.124	0.121	0.127	0.121	0.116	0.12	0.116	0.119	0.122	0.125	0.132	0.132	0.136	0.124	0.128	0.129	0.138	0.132
61	0.117	0.121	0.123	0.117	0.125	0.102	0.108	0.102	0.105	0.104	0.12	0.126	0.124	0.12	0.126	0.12	0.113	0.118	0.114	0.118	0.121	0.123	0.13	0.131	0.135	0.126	0.13	0.131	0.138	0.135
61.5	0.114	0.12	0.122	0.117	0.125	0.103	0.108	0.1	0.104	0.103	0.119	0.125	0.123	0.12	0.125	0.119	0.112	0.117	0.113	0.117	0.121	0.122	0.13	0.131	0.135	0.125	0.128	0.131	0.138	0.135
62	0.116	0.12	0.121	0.118	0.125	0.102	0.107	0.101	0.104	0.104	0.119	0.125	0.123	0.121	0.125	0.121	0.114	0.118	0.114	0.118	0.121	0.122	0.13	0.131	0.135	0.124	0.128	0.129	0.138	0.135
62.5	0.115	0.12	0.122	0.118	0.125	0.103	0.107	0.101	0.105	0.104	0.119	0.125	0.122	0.121	0.126	0.12	0.113	0.117	0.114	0.118	0.122	0.122	0.151	0.142	0.137	0.126	0.129	0.131	0.141	0.137
63	0.112	0.12	0.121	0.117	0.125	0.103	0.109	0.103	0.105	0.104	0.12	0.126	0.125	0.122	0.126	0.12	0.112	0.117	0.113	0.117	0.12	0.12	0.134	0.131	0.134	0.125	0.13	0.132	0.141	0.137
63.5	0.113	0.118	0.12	0.117	0.124	0.102	0.111	0.103	0.106	0.103	0.119	0.127	0.124	0.122	0.126	0.121	0.113	0.117	0.113	0.117	0.119	0.121	0.132	0.13	0.133	0.125	0.127	0.131	0.141	0.137
64	0.114	0.12	0.124	0.118	0.126	0.103	0.107	0.101	0.104	0.105	0.117	0.125	0.124	0.12	0.124	0.122	0.114	0.118	0.114	0.118	0.119	0.12	0.133	0.132	0.134	0.123	0.126	0.129	0.14	0.135
64.5	0.111	0.12	0.121	0.118	0.138	0.102	0.106	0.101	0.106	0.105	0.119	0.127	0.126	0.122	0.126	0.121	0.112	0.117	0.113	0.118	0.121	0.122	0.146	0.143	0.135	0.125	0.13	0.132	0.144	0.137
65	0.11	0.119	0.12	0.116	0.133	0.103	0.106	0.1	0.105	0.104	0.116	0.123	0.122	0.119	0.123	0.12	0.113	0.118	0.115	0.118	0.121	0.122	0.14	0.147	0.135	0.121	0.123	0.127	0.138	0.133
65.5	0.111	0.119	0.121	0.117	0.124	0.102	0.105	0.1	0.104	0.102	0.117	0.123	0.122	0.119	0.123	0.119	0.112	0.116	0.113	0.118	0.121	0.122	0.145	0.153	0.139	0.122	0.126	0.129	0.14	0.134
66	0.113	0.119	0.122	0.115	0.124	0.105	0.107	0.101	0.106	0.104	0.117	0.124	0.122	0.119	0.124	0.121	0.113	0.119	0.116	0.12	0.123	0.125	0.153	0.162	0.144	0.12	0.123	0.127	0.14	0.133
66.5	0.113	0.119	0.121	0.116	0.124	0.102	0.106	0.101	0.104	0.103	0.119	0.127	0.125	0.121	0.125	0.12	0.113	0.118	0.114	0.117	0.119	0.121	0.137	0.13	0.133	0.12	0.122	0.126	0.138	0.131
67	0.112	0.121	0.123	0.116	0.128	0.102	0.106	0.101	0.106	0.104	0.119	0.127	0.124	0.119	0.125	0.12	0.112	0.118	0.115	0.118	0.12	0.122	0.141	0.144	0.14	0.124	0.128	0.131	0.142	0.134
67.5	0.113	0.12	0.122	0.115	0.125	0.104	0.108	0.1	0.105	0.103	0.117	0.126	0.123	0.119	0.125	0.121	0.115	0.122	0.117	0.119	0.121	0.124	0.136	0.132	0.137	0.12	0.123	0.129	0.14	0.133
68	0.115	0.119	0.122	0.115	0.132	0.101	0.106	0.1	0.104	0.103	0.12	0.129	0.125	0.121	0.126	0.12	0.112	0.118	0.114	0.118	0.12	0.123	0.129	0.129	0.133	0.121	0.124	0.13	0.139	0.134
68.5	0.112	0.12	0.12	0.114	0.137	0.104	0.106	0.1	0.104	0.103	0.119	0.127	0.123	0.12	0.127	0.121	0.115	0.122	0.117	0.12	0.122	0.125	0.131	0.13	0.134	0.121	0.126	0.129	0.139	0.133
69	0.114	0.12	0.12	0.116	0.132	0.102	0.107	0.101	0.106	0.105	0.123	0.13	0.126	0.122	0.13	0.121	0.114	0.12	0.115	0.119	0.122	0.124	0.133	0.134	0.135	0.121	0.126	0.129	0.139	0.133
69.5	0.117	0.121	0.123	0.115	0.135	0.102	0.11	0.101	0.105	0.103	0.124	0.131	0.127	0.124	0.131	0.122	0.115	0.121	0.116	0.119	0.124	0.125	0.147	0.151	0.14	0.122	0.127	0.13	0.139	0.134
70	0.111	0.121	0.122	0.115	0.135	0.104	0.107	0.1	0.105	0.103	0.121	0.127	0.124	0.12	0.128	0.121	0.115	0.123	0.117	0.121	0.124	0.125	0.136	0.133	0.136	0.122	0.127	0.129	0.139	0.133
70.5	0.114	0.121	0.122	0.116	0.141	0.103	0.107	0.103	0.104	0.103	0.12	0.127	0.123	0.12	0.127	0.121	0.115	0.121	0.115	0.118	0.123	0.125	0.132	0.133	0.137	0.122	0.126	0.129	0.139	0.132
71	0.114	0.12	0.123	0.115	0.139	0.103	0.107	0.102	0.106	0.106	0.123	0.129	0.126	0.123	0.129	0.122	0.116	0.123	0.116	0.119	0.124	0.124	0.138	0.14	0.14	0.121	0.125	0.127	0.139	0.136
71.5	0.112	0.121	0.122	0.115	0.14	0.103	0.107	0.101	0.106	0.105	0.121	0.127	0.124	0.123	0.128	0.12	0.113	0.119	0.114	0.118	0.123	0.123	0.154	0.173	0.159	0.126	0.134	0.135	0.144	0.14
72	0.112	0.12	0.122	0.115	0.139	0.103	0.108	0.1	0.105	0.105	0.121	0.127	0.124	0.124	0.128	0.123	0.116	0.123	0.117	0.12	0.125	0.125	0.134	0.135	0.138	0.123	0.126	0.13	0.138	0.135

## Sheet: Fig S7E
time	A1	A2	A3	A4	B1	B2	B3	B4	B5	C1	C2	C3	C4	C5	D1	D2	D3	E1	E2	E3	E4	E5	F1	F2	F3	F4	F5
0	0.101	0.105	0.102	0.102	0.096	0.094	0.094	0.099	0.099	0.101	0.102	0.099	0.097	0.101	0.092	0.091	0.091	0.103	0.102	0.103	0.104	0.103	0.102	0.1	0.1	0.1	0.1
0.5	0.106	0.108	0.105	0.126	0.112	0.111	0.104	0.106	0.116	0.101	0.102	0.105	0.121	0.123	0.109	0.108	0.106	0.116	0.116	0.113	0.127	0.132	0.12	0.116	0.113	0.117	0.129
1	0.119	0.118	0.124	0.131	0.114	0.125	0.136	0.129	0.124	0.119	0.118	0.119	0.121	0.123	0.11	0.11	0.112	0.136	0.129	0.119	0.131	0.134	0.119	0.122	0.119	0.119	0.137
1.5	0.14	0.143	0.135	0.142	0.115	0.121	0.125	0.121	0.121	0.127	0.133	0.129	0.124	0.126	0.114	0.112	0.131	0.152	0.139	0.127	0.13	0.135	0.12	0.123	0.127	0.134	0.157
2	0.163	0.162	0.15	0.155	0.115	0.116	0.127	0.137	0.123	0.134	0.138	0.136	0.128	0.129	0.116	0.113	0.129	0.143	0.14	0.133	0.134	0.139	0.119	0.125	0.127	0.133	0.143
2.5	0.169	0.174	0.162	0.172	0.116	0.123	0.125	0.122	0.122	0.141	0.135	0.137	0.13	0.134	0.133	0.124	0.134	0.138	0.138	0.134	0.135	0.14	0.119	0.123	0.125	0.154	0.151
3	0.148	0.15	0.147	0.156	0.117	0.123	0.124	0.127	0.129	0.164	0.147	0.148	0.143	0.146	0.138	0.135	0.129	0.145	0.144	0.141	0.146	0.147	0.123	0.125	0.127	0.146	0.145
3.5	0.138	0.142	0.139	0.146	0.121	0.124	0.147	0.129	0.13	0.155	0.158	0.154	0.148	0.151	0.143	0.132	0.131	0.147	0.149	0.146	0.15	0.156	0.123	0.127	0.125	0.135	0.145
4	0.134	0.139	0.138	0.144	0.126	0.131	0.136	0.149	0.142	0.175	0.17	0.172	0.164	0.166	0.149	0.145	0.14	0.169	0.167	0.163	0.163	0.163	0.13	0.127	0.125	0.149	0.155
4.5	0.134	0.138	0.138	0.143	0.131	0.129	0.149	0.146	0.128	0.189	0.185	0.19	0.184	0.182	0.146	0.139	0.14	0.174	0.172	0.161	0.169	0.171	0.127	0.129	0.131	0.141	0.143
5	0.13	0.134	0.135	0.138	0.128	0.133	0.147	0.144	0.137	0.226	0.215	0.217	0.208	0.208	0.148	0.146	0.139	0.178	0.177	0.168	0.168	0.168	0.132	0.128	0.129	0.137	0.153
5.5	0.13	0.135	0.135	0.138	0.138	0.139	0.148	0.137	0.136	0.264	0.265	0.256	0.246	0.241	0.148	0.147	0.144	0.183	0.184	0.174	0.175	0.177	0.127	0.134	0.134	0.144	0.15
6	0.127	0.132	0.131	0.135	0.135	0.141	0.138	0.137	0.138	0.304	0.303	0.301	0.287	0.292	0.143	0.147	0.143	0.177	0.19	0.176	0.175	0.183	0.128	0.128	0.133	0.153	0.139
6.5	0.127	0.131	0.13	0.133	0.136	0.143	0.16	0.14	0.139	0.371	0.371	0.363	0.349	0.361	0.149	0.151	0.149	0.18	0.188	0.178	0.179	0.179	0.136	0.132	0.133	0.147	0.13
7	0.126	0.131	0.13	0.132	0.139	0.151	0.145	0.142	0.142	0.432	0.431	0.416	0.404	0.416	0.146	0.15	0.147	0.181	0.19	0.18	0.18	0.179	0.129	0.138	0.144	0.144	0.141
7.5	0.125	0.132	0.13	0.131	0.144	0.151	0.15	0.147	0.147	0.434	0.434	0.433	0.412	0.416	0.154	0.152	0.152	0.188	0.196	0.184	0.184	0.187	0.136	0.14	0.141	0.142	0.143
8	0.123	0.129	0.127	0.128	0.146	0.153	0.149	0.15	0.15	0.429	0.43	0.42	0.403	0.412	0.154	0.152	0.153	0.191	0.195	0.185	0.187	0.185	0.132	0.138	0.137	0.142	0.14
8.5	0.121	0.126	0.125	0.128	0.147	0.154	0.152	0.152	0.154	0.426	0.424	0.41	0.401	0.409	0.153	0.155	0.153	0.19	0.197	0.185	0.185	0.186	0.128	0.138	0.141	0.138	0.139
9	0.119	0.125	0.124	0.127	0.151	0.16	0.16	0.159	0.158	0.421	0.417	0.404	0.397	0.404	0.161	0.157	0.155	0.192	0.198	0.187	0.188	0.19	0.127	0.138	0.14	0.145	0.137
9.5	0.119	0.124	0.124	0.125	0.158	0.167	0.164	0.165	0.167	0.416	0.413	0.397	0.391	0.4	0.157	0.157	0.154	0.193	0.199	0.184	0.186	0.195	0.128	0.143	0.139	0.141	0.138
10	0.118	0.123	0.123	0.125	0.163	0.164	0.165	0.167	0.166	0.407	0.402	0.389	0.384	0.393	0.15	0.151	0.151	0.192	0.203	0.183	0.187	0.194	0.134	0.146	0.145	0.146	0.142
10.5	0.116	0.121	0.122	0.122	0.165	0.169	0.169	0.17	0.17	0.398	0.393	0.381	0.377	0.385	0.147	0.153	0.152	0.192	0.197	0.185	0.19	0.192	0.125	0.136	0.142	0.143	0.137
11	0.115	0.117	0.118	0.12	0.172	0.179	0.175	0.179	0.184	0.401	0.395	0.383	0.38	0.389	0.146	0.149	0.148	0.194	0.199	0.183	0.186	0.192	0.131	0.14	0.139	0.141	0.139
11.5	0.114	0.117	0.119	0.12	0.18	0.183	0.181	0.186	0.19	0.393	0.386	0.377	0.374	0.381	0.145	0.149	0.149	0.193	0.201	0.185	0.189	0.194	0.134	0.146	0.146	0.143	0.144
12	0.113	0.115	0.116	0.117	0.193	0.193	0.194	0.197	0.201	0.393	0.388	0.376	0.375	0.383	0.15	0.152	0.152	0.194	0.198	0.187	0.19	0.197	0.124	0.132	0.138	0.134	0.138
12.5	0.111	0.114	0.116	0.118	0.211	0.213	0.212	0.217	0.221	0.393	0.389	0.38	0.375	0.383	0.146	0.148	0.148	0.191	0.193	0.185	0.185	0.2	0.13	0.14	0.138	0.136	0.141
13	0.113	0.115	0.117	0.117	0.225	0.226	0.228	0.234	0.239	0.387	0.386	0.377	0.374	0.382	0.149	0.152	0.151	0.195	0.2	0.189	0.192	0.196	0.124	0.13	0.14	0.133	0.139
13.5	0.109	0.112	0.114	0.116	0.252	0.253	0.256	0.262	0.265	0.388	0.385	0.377	0.373	0.378	0.142	0.146	0.146	0.191	0.194	0.183	0.185	0.191	0.128	0.134	0.137	0.134	0.138
14	0.111	0.116	0.118	0.12	0.284	0.279	0.283	0.289	0.293	0.383	0.381	0.376	0.371	0.377	0.144	0.146	0.149	0.191	0.194	0.188	0.189	0.192	0.134	0.135	0.144	0.145	0.149
14.5	0.111	0.116	0.118	0.119	0.313	0.313	0.318	0.324	0.328	0.383	0.379	0.375	0.37	0.378	0.141	0.145	0.145	0.19	0.192	0.187	0.186	0.194	0.126	0.132	0.134	0.139	0.141
15	0.113	0.118	0.118	0.121	0.345	0.341	0.346	0.35	0.354	0.377	0.374	0.367	0.363	0.371	0.14	0.144	0.144	0.192	0.194	0.185	0.185	0.189	0.132	0.141	0.141	0.142	0.147
15.5	0.115	0.12	0.121	0.123	0.37	0.37	0.374	0.38	0.38	0.377	0.376	0.368	0.365	0.375	0.144	0.149	0.151	0.193	0.198	0.188	0.188	0.19	0.127	0.13	0.136	0.142	0.144
16	0.118	0.124	0.126	0.127	0.374	0.376	0.38	0.384	0.383	0.376	0.376	0.369	0.364	0.373	0.142	0.147	0.146	0.189	0.193	0.187	0.188	0.192	0.137	0.143	0.149	0.149	0.153
16.5	0.119	0.123	0.124	0.125	0.374	0.376	0.379	0.383	0.383	0.376	0.376	0.369	0.364	0.375	0.144	0.148	0.149	0.19	0.198	0.187	0.186	0.188	0.138	0.141	0.148	0.149	0.155
17	0.12	0.126	0.127	0.126	0.378	0.379	0.383	0.387	0.387	0.372	0.373	0.365	0.36	0.371	0.141	0.145	0.147	0.191	0.194	0.185	0.183	0.189	0.15	0.152	0.156	0.165	0.168
17.5	0.121	0.128	0.13	0.128	0.374	0.379	0.38	0.387	0.387	0.371	0.37	0.362	0.36	0.37	0.144	0.153	0.151	0.193	0.198	0.188	0.189	0.189	0.156	0.158	0.165	0.169	0.174
18	0.12	0.127	0.128	0.127	0.377	0.383	0.383	0.387	0.387	0.375	0.374	0.365	0.362	0.371	0.145	0.148	0.147	0.189	0.198	0.185	0.182	0.185	0.173	0.172	0.173	0.186	0.197
18.5	0.118	0.125	0.127	0.124	0.375	0.379	0.382	0.385	0.384	0.38	0.375	0.367	0.364	0.374	0.142	0.148	0.149	0.193	0.194	0.183	0.183	0.186	0.197	0.196	0.196	0.211	0.218
19	0.117	0.124	0.126	0.123	0.369	0.375	0.376	0.379	0.379	0.373	0.371	0.363	0.361	0.372	0.144	0.15	0.149	0.193	0.196	0.183	0.183	0.186	0.213	0.203	0.202	0.223	0.235
19.5	0.121	0.127	0.126	0.125	0.365	0.37	0.369	0.374	0.375	0.368	0.366	0.359	0.355	0.368	0.143	0.15	0.148	0.191	0.197	0.183	0.185	0.186	0.249	0.232	0.228	0.256	0.272
20	0.121	0.126	0.125	0.125	0.362	0.366	0.369	0.373	0.375	0.366	0.363	0.355	0.354	0.366	0.144	0.15	0.149	0.192	0.197	0.183	0.185	0.187	0.296	0.27	0.265	0.304	0.323
20.5	0.123	0.128	0.127	0.127	0.364	0.367	0.369	0.37	0.372	0.372	0.368	0.359	0.356	0.369	0.144	0.149	0.15	0.191	0.195	0.184	0.184	0.187	0.365	0.332	0.321	0.372	0.394
21	0.121	0.126	0.124	0.126	0.362	0.365	0.366	0.372	0.375	0.372	0.367	0.36	0.359	0.37	0.145	0.15	0.148	0.191	0.193	0.183	0.182	0.191	0.436	0.392	0.38	0.442	0.455
21.5	0.121	0.127	0.125	0.127	0.359	0.363	0.364	0.368	0.373	0.363	0.361	0.353	0.354	0.365	0.144	0.153	0.152	0.193	0.194	0.183	0.186	0.186	0.454	0.446	0.438	0.455	0.455
22	0.124	0.129	0.128	0.129	0.36	0.363	0.363	0.368	0.371	0.362	0.358	0.352	0.354	0.363	0.147	0.156	0.157	0.193	0.196	0.185	0.185	0.194	0.453	0.452	0.446	0.458	0.455
22.5	0.121	0.125	0.124	0.126	0.362	0.364	0.364	0.37	0.372	0.364	0.363	0.355	0.355	0.366	0.148	0.157	0.159	0.188	0.192	0.181	0.181	0.189	0.447	0.444	0.438	0.452	0.451
23	0.121	0.126	0.127	0.127	0.357	0.359	0.359	0.363	0.366	0.355	0.356	0.351	0.35	0.36	0.147	0.162	0.161	0.187	0.191	0.183	0.187	0.19	0.45	0.447	0.44	0.453	0.452
23.5	0.121	0.125	0.126	0.127	0.358	0.36	0.36	0.365	0.368	0.357	0.356	0.352	0.349	0.359	0.149	0.17	0.169	0.186	0.189	0.179	0.182	0.186	0.441	0.438	0.436	0.445	0.447
24	0.122	0.126	0.126	0.128	0.355	0.356	0.357	0.365	0.366	0.356	0.355	0.349	0.347	0.357	0.152	0.182	0.183	0.189	0.19	0.18	0.181	0.184	0.434	0.431	0.428	0.44	0.437
24.5	0.119	0.124	0.125	0.126	0.355	0.359	0.36	0.366	0.366	0.355	0.353	0.348	0.347	0.358	0.154	0.197	0.195	0.184	0.185	0.176	0.185	0.184	0.432	0.431	0.43	0.442	0.44
25	0.12	0.125	0.126	0.127	0.353	0.355	0.356	0.363	0.363	0.351	0.352	0.348	0.345	0.356	0.161	0.219	0.216	0.182	0.191	0.184	0.185	0.179	0.431	0.431	0.428	0.438	0.436
25.5	0.12	0.123	0.124	0.124	0.351	0.354	0.355	0.364	0.364	0.353	0.353	0.348	0.343	0.356	0.174	0.251	0.25	0.185	0.19	0.179	0.183	0.184	0.424	0.423	0.419	0.43	0.427
26	0.119	0.124	0.125	0.126	0.351	0.356	0.358	0.365	0.364	0.354	0.354	0.347	0.343	0.354	0.184	0.288	0.285	0.182	0.185	0.176	0.178	0.176	0.421	0.42	0.419	0.428	0.423
26.5	0.12	0.124	0.125	0.125	0.351	0.352	0.355	0.358	0.358	0.35	0.351	0.345	0.34	0.352	0.205	0.346	0.342	0.182	0.191	0.178	0.179	0.18	0.418	0.418	0.418	0.424	0.419
27	0.12	0.125	0.126	0.125	0.351	0.354	0.357	0.36	0.36	0.35	0.351	0.346	0.341	0.353	0.235	0.422	0.415	0.186	0.192	0.182	0.183	0.191	0.416	0.415	0.415	0.423	0.42
27.5	0.118	0.124	0.124	0.124	0.35	0.355	0.357	0.36	0.361	0.359	0.355	0.344	0.339	0.355	0.261	0.461	0.464	0.184	0.185	0.176	0.176	0.181	0.413	0.416	0.417	0.425	0.422
28	0.119	0.125	0.124	0.124	0.348	0.351	0.354	0.359	0.358	0.351	0.351	0.344	0.34	0.355	0.315	0.459	0.463	0.184	0.19	0.181	0.177	0.183	0.41	0.411	0.411	0.418	0.414
28.5	0.121	0.127	0.127	0.125	0.348	0.35	0.352	0.356	0.357	0.35	0.349	0.342	0.338	0.355	0.377	0.452	0.456	0.182	0.189	0.185	0.179	0.185	0.408	0.411	0.408	0.415	0.414
29	0.119	0.123	0.123	0.123	0.348	0.354	0.354	0.356	0.357	0.352	0.351	0.342	0.339	0.354	0.446	0.447	0.45	0.18	0.185	0.173	0.174	0.178	0.406	0.409	0.409	0.417	0.414
29.5	0.119	0.125	0.124	0.124	0.345	0.349	0.35	0.354	0.355	0.35	0.35	0.342	0.339	0.354	0.459	0.447	0.448	0.182	0.192	0.183	0.175	0.178	0.404	0.406	0.405	0.411	0.408
30	0.12	0.125	0.123	0.124	0.347	0.349	0.351	0.356	0.357	0.352	0.351	0.344	0.338	0.354	0.453	0.446	0.446	0.184	0.188	0.175	0.175	0.18	0.401	0.404	0.402	0.41	0.409
30.5	0.12	0.125	0.125	0.125	0.349	0.356	0.354	0.36	0.36	0.364	0.361	0.352	0.346	0.364	0.452	0.446	0.446	0.181	0.187	0.177	0.181	0.19	0.402	0.404	0.401	0.41	0.409
31	0.121	0.126	0.126	0.127	0.346	0.348	0.347	0.352	0.355	0.349	0.345	0.34	0.338	0.353	0.443	0.44	0.441	0.187	0.186	0.176	0.179	0.19	0.401	0.404	0.402	0.41	0.411
31.5	0.12	0.123	0.123	0.124	0.347	0.35	0.35	0.355	0.357	0.353	0.35	0.343	0.341	0.356	0.445	0.438	0.441	0.18	0.183	0.175	0.181	0.18	0.4	0.398	0.397	0.407	0.407
32	0.121	0.125	0.125	0.126	0.344	0.346	0.346	0.35	0.353	0.348	0.344	0.338	0.337	0.351	0.438	0.432	0.434	0.182	0.185	0.174	0.184	0.18	0.4	0.401	0.399	0.407	0.408
32.5	0.12	0.125	0.125	0.126	0.346	0.346	0.347	0.352	0.354	0.352	0.351	0.345	0.341	0.359	0.437	0.429	0.432	0.178	0.182	0.173	0.176	0.18	0.399	0.399	0.397	0.408	0.409
33	0.118	0.123	0.123	0.124	0.345	0.348	0.347	0.353	0.354	0.349	0.348	0.341	0.338	0.354	0.435	0.427	0.429	0.176	0.184	0.169	0.176	0.192	0.397	0.396	0.396	0.406	0.406
33.5	0.12	0.125	0.125	0.128	0.345	0.347	0.346	0.351	0.353	0.351	0.349	0.343	0.34	0.358	0.436	0.429	0.43	0.18	0.185	0.182	0.177	0.178	0.398	0.399	0.399	0.408	0.409
34	0.119	0.123	0.123	0.124	0.342	0.343	0.343	0.35	0.35	0.344	0.342	0.338	0.334	0.354	0.426	0.421	0.423	0.181	0.184	0.171	0.172	0.178	0.397	0.394	0.392	0.404	0.404
34.5	0.118	0.123	0.123	0.124	0.34	0.34	0.34	0.346	0.346	0.342	0.339	0.334	0.331	0.351	0.423	0.42	0.422	0.176	0.183	0.172	0.172	0.172	0.394	0.389	0.386	0.396	0.396
35	0.116	0.12	0.121	0.121	0.338	0.339	0.339	0.344	0.345	0.342	0.34	0.334	0.331	0.351	0.42	0.416	0.418	0.173	0.176	0.172	0.168	0.175	0.393	0.391	0.388	0.399	0.4
35.5	0.118	0.123	0.125	0.125	0.342	0.343	0.344	0.348	0.35	0.347	0.346	0.339	0.334	0.356	0.42	0.418	0.421	0.176	0.185	0.18	0.18	0.176	0.395	0.392	0.393	0.403	0.403
36	0.116	0.121	0.122	0.122	0.338	0.34	0.342	0.348	0.348	0.345	0.347	0.339	0.333	0.356	0.418	0.415	0.418	0.173	0.18	0.169	0.169	0.178	0.392	0.386	0.386	0.396	0.393
36.5	0.12	0.125	0.126	0.126	0.338	0.338	0.342	0.347	0.346	0.346	0.346	0.339	0.333	0.355	0.419	0.418	0.421	0.176	0.188	0.174	0.178	0.182	0.391	0.388	0.391	0.401	0.398
37	0.117	0.123	0.124	0.123	0.336	0.338	0.339	0.344	0.344	0.344	0.343	0.336	0.33	0.353	0.416	0.417	0.419	0.175	0.18	0.174	0.172	0.182	0.391	0.387	0.386	0.395	0.392
37.5	0.117	0.123	0.124	0.123	0.34	0.34	0.346	0.349	0.35	0.354	0.355	0.349	0.343	0.362	0.416	0.417	0.419	0.175	0.181	0.173	0.171	0.172	0.391	0.385	0.388	0.397	0.396
38	0.118	0.126	0.126	0.125	0.336	0.338	0.341	0.342	0.343	0.345	0.344	0.338	0.333	0.355	0.411	0.413	0.414	0.175	0.182	0.173	0.173	0.176	0.392	0.391	0.392	0.398	0.398
38.5	0.117	0.123	0.123	0.122	0.336	0.341	0.342	0.345	0.345	0.349	0.348	0.339	0.334	0.356	0.41	0.411	0.412	0.175	0.185	0.168	0.176	0.168	0.389	0.388	0.388	0.394	0.395
39	0.119	0.125	0.126	0.123	0.336	0.337	0.34	0.345	0.346	0.35	0.348	0.34	0.334	0.358	0.413	0.413	0.414	0.175	0.181	0.171	0.18	0.191	0.389	0.387	0.385	0.394	0.394
39.5	0.119	0.124	0.124	0.124	0.336	0.341	0.341	0.342	0.345	0.35	0.345	0.337	0.332	0.357	0.408	0.409	0.41	0.174	0.182	0.17	0.169	0.184	0.39	0.388	0.39	0.397	0.398
40	0.119	0.126	0.126	0.124	0.337	0.342	0.342	0.343	0.344	0.351	0.349	0.342	0.335	0.359	0.407	0.408	0.407	0.176	0.18	0.172	0.174	0.183	0.39	0.39	0.39	0.395	0.397
40.5	0.12	0.126	0.125	0.125	0.337	0.343	0.343	0.348	0.35	0.357	0.353	0.345	0.338	0.362	0.409	0.408	0.408	0.174	0.18	0.172	0.17	0.175	0.388	0.386	0.383	0.393	0.397
41	0.121	0.126	0.126	0.126	0.337	0.338	0.339	0.341	0.344	0.351	0.348	0.34	0.334	0.358	0.407	0.408	0.408	0.179	0.181	0.181	0.175	0.181	0.391	0.391	0.388	0.396	0.4
41.5	0.121	0.125	0.125	0.125	0.337	0.337	0.337	0.342	0.347	0.355	0.351	0.344	0.339	0.361	0.41	0.41	0.41	0.179	0.19	0.179	0.174	0.193	0.389	0.385	0.384	0.39	0.396
42	0.12	0.125	0.125	0.126	0.338	0.34	0.341	0.344	0.349	0.357	0.352	0.344	0.339	0.362	0.407	0.406	0.407	0.177	0.184	0.168	0.178	0.179	0.388	0.383	0.381	0.389	0.395
42.5	0.118	0.123	0.123	0.124	0.337	0.339	0.338	0.341	0.344	0.349	0.345	0.342	0.338	0.361	0.404	0.404	0.405	0.173	0.177	0.168	0.174	0.17	0.388	0.387	0.384	0.393	0.398
43	0.117	0.123	0.124	0.125	0.335	0.339	0.338	0.344	0.347	0.353	0.35	0.343	0.337	0.359	0.402	0.403	0.403	0.172	0.179	0.167	0.168	0.172	0.386	0.38	0.379	0.387	0.393
43.5	0.119	0.124	0.124	0.126	0.337	0.337	0.341	0.346	0.348	0.357	0.355	0.35	0.344	0.365	0.404	0.406	0.408	0.176	0.179	0.175	0.172	0.179	0.386	0.382	0.382	0.391	0.394
44	0.117	0.122	0.124	0.125	0.331	0.335	0.338	0.344	0.346	0.352	0.349	0.348	0.341	0.361	0.399	0.403	0.405	0.172	0.176	0.167	0.172	0.179	0.382	0.379	0.378	0.388	0.39
44.5	0.118	0.122	0.125	0.126	0.333	0.333	0.336	0.34	0.341	0.347	0.345	0.342	0.336	0.357	0.399	0.401	0.404	0.177	0.19	0.168	0.186	0.184	0.387	0.385	0.387	0.395	0.397
45	0.118	0.122	0.124	0.125	0.331	0.332	0.336	0.343	0.346	0.352	0.35	0.345	0.339	0.36	0.4	0.404	0.407	0.175	0.193	0.172	0.172	0.184	0.384	0.379	0.38	0.391	0.391
45.5	0.119	0.126	0.128	0.127	0.331	0.332	0.336	0.339	0.341	0.35	0.347	0.342	0.335	0.356	0.395	0.397	0.4	0.172	0.188	0.172	0.172	0.17	0.383	0.381	0.381	0.39	0.394
46	0.117	0.122	0.125	0.124	0.329	0.334	0.334	0.343	0.344	0.353	0.35	0.345	0.335	0.359	0.397	0.398	0.401	0.169	0.184	0.169	0.169	0.173	0.382	0.379	0.377	0.389	0.39
46.5	0.119	0.124	0.127	0.126	0.33	0.331	0.335	0.337	0.339	0.346	0.344	0.338	0.331	0.355	0.393	0.397	0.4	0.172	0.178	0.166	0.167	0.168	0.383	0.381	0.382	0.39	0.392
47	0.119	0.125	0.126	0.124	0.33	0.332	0.335	0.34	0.341	0.354	0.353	0.344	0.335	0.359	0.397	0.4	0.403	0.174	0.197	0.169	0.17	0.172	0.382	0.377	0.38	0.387	0.389
47.5	0.119	0.124	0.124	0.123	0.328	0.329	0.331	0.337	0.338	0.35	0.347	0.339	0.331	0.356	0.392	0.395	0.397	0.17	0.177	0.17	0.167	0.169	0.38	0.377	0.376	0.384	0.387
48	0.118	0.124	0.124	0.124	0.326	0.328	0.332	0.336	0.34	0.353	0.351	0.341	0.333	0.359	0.396	0.401	0.403	0.173	0.196	0.172	0.171	0.174	0.38	0.376	0.376	0.385	0.388
48.5	0.119	0.126	0.127	0.125	0.327	0.33	0.333	0.336	0.338	0.351	0.347	0.34	0.331	0.356	0.392	0.396	0.398	0.177	0.182	0.17	0.17	0.168	0.381	0.377	0.377	0.384	0.386
49	0.118	0.126	0.126	0.124	0.328	0.333	0.334	0.336	0.34	0.356	0.353	0.344	0.336	0.36	0.397	0.4	0.401	0.172	0.185	0.171	0.167	0.17	0.381	0.378	0.377	0.384	0.387
49.5	0.123	0.129	0.13	0.128	0.33	0.331	0.334	0.336	0.341	0.356	0.352	0.342	0.336	0.361	0.394	0.397	0.398	0.174	0.186	0.172	0.169	0.178	0.382	0.38	0.381	0.384	0.388
50	0.12	0.126	0.125	0.125	0.331	0.341	0.339	0.342	0.344	0.363	0.362	0.353	0.348	0.367	0.399	0.399	0.402	0.17	0.177	0.165	0.165	0.175	0.382	0.377	0.379	0.385	0.39
50.5	0.118	0.126	0.127	0.126	0.33	0.337	0.338	0.341	0.344	0.361	0.356	0.348	0.34	0.364	0.393	0.395	0.396	0.172	0.199	0.167	0.169	0.169	0.381	0.376	0.377	0.383	0.388
51	0.12	0.127	0.127	0.126	0.328	0.33	0.332	0.336	0.339	0.355	0.35	0.341	0.334	0.359	0.391	0.394	0.395	0.175	0.184	0.167	0.17	0.17	0.384	0.378	0.379	0.384	0.387
51.5	0.119	0.125	0.124	0.124	0.331	0.339	0.337	0.34	0.345	0.358	0.353	0.346	0.337	0.361	0.392	0.392	0.395	0.184	0.183	0.166	0.166	0.168	0.381	0.376	0.375	0.385	0.39
52	0.119	0.124	0.124	0.124	0.33	0.331	0.333	0.335	0.342	0.354	0.348	0.34	0.336	0.359	0.39	0.393	0.394	0.171	0.178	0.166	0.167	0.18	0.381	0.374	0.374	0.382	0.388
52.5	0.121	0.126	0.126	0.126	0.33	0.329	0.333	0.334	0.337	0.351	0.346	0.339	0.334	0.358	0.388	0.39	0.392	0.174	0.187	0.166	0.168	0.176	0.383	0.38	0.379	0.387	0.393
53	0.118	0.123	0.123	0.124	0.329	0.334	0.332	0.336	0.341	0.353	0.347	0.34	0.332	0.359	0.386	0.389	0.39	0.169	0.177	0.171	0.168	0.164	0.379	0.373	0.371	0.381	0.388
53.5	0.118	0.121	0.122	0.123	0.327	0.328	0.332	0.336	0.342	0.353	0.349	0.343	0.338	0.362	0.388	0.388	0.391	0.179	0.179	0.172	0.167	0.169	0.379	0.372	0.371	0.381	0.387
54	0.119	0.123	0.125	0.125	0.329	0.332	0.335	0.339	0.342	0.354	0.35	0.344	0.335	0.359	0.386	0.388	0.39	0.176	0.178	0.164	0.166	0.166	0.379	0.373	0.371	0.38	0.386
54.5	0.119	0.124	0.125	0.125	0.326	0.327	0.329	0.335	0.337	0.348	0.343	0.338	0.33	0.354	0.383	0.386	0.388	0.167	0.175	0.166	0.164	0.166	0.381	0.376	0.378	0.388	0.391
55	0.118	0.122	0.124	0.124	0.327	0.331	0.333	0.339	0.341	0.353	0.348	0.341	0.333	0.357	0.385	0.387	0.39	0.166	0.173	0.163	0.171	0.167	0.379	0.37	0.372	0.383	0.387
55.5	0.116	0.121	0.123	0.123	0.324	0.324	0.328	0.333	0.334	0.346	0.342	0.336	0.327	0.354	0.381	0.384	0.387	0.165	0.174	0.164	0.165	0.161	0.379	0.374	0.374	0.386	0.387
56	0.117	0.122	0.125	0.124	0.324	0.324	0.328	0.333	0.333	0.347	0.342	0.334	0.326	0.352	0.378	0.383	0.386	0.165	0.172	0.17	0.173	0.173	0.38	0.373	0.374	0.386	0.386
56.5	0.117	0.123	0.124	0.123	0.325	0.326	0.332	0.337	0.337	0.351	0.347	0.338	0.328	0.357	0.382	0.384	0.388	0.167	0.195	0.163	0.163	0.161	0.378	0.369	0.37	0.379	0.381
57	0.119	0.126	0.128	0.125	0.323	0.324	0.329	0.332	0.333	0.347	0.346	0.336	0.327	0.357	0.383	0.386	0.388	0.169	0.177	0.166	0.165	0.167	0.381	0.376	0.379	0.384	0.386
57.5	0.119	0.126	0.129	0.126	0.325	0.324	0.331	0.333	0.338	0.352	0.355	0.35	0.345	0.364	0.388	0.394	0.396	0.171	0.191	0.17	0.168	0.166	0.381	0.372	0.371	0.379	0.383
58	0.119	0.125	0.125	0.124	0.323	0.325	0.331	0.331	0.335	0.351	0.345	0.338	0.331	0.361	0.383	0.391	0.392	0.172	0.189	0.17	0.17	0.185	0.38	0.373	0.375	0.38	0.384
58.5	0.122	0.131	0.129	0.127	0.326	0.327	0.333	0.332	0.335	0.352	0.348	0.339	0.331	0.359	0.381	0.385	0.387	0.165	0.179	0.165	0.167	0.166	0.382	0.377	0.38	0.384	0.389
59	0.118	0.126	0.127	0.124	0.322	0.326	0.331	0.333	0.338	0.358	0.352	0.342	0.332	0.362	0.382	0.39	0.39	0.169	0.177	0.168	0.167	0.167	0.38	0.37	0.371	0.376	0.381
59.5	0.119	0.125	0.126	0.125	0.322	0.325	0.33	0.331	0.337	0.357	0.351	0.34	0.333	0.364	0.385	0.391	0.391	0.171	0.194	0.168	0.168	0.172	0.381	0.372	0.375	0.379	0.383
60	0.119	0.124	0.125	0.125	0.326	0.331	0.333	0.334	0.338	0.358	0.352	0.34	0.332	0.363	0.384	0.386	0.387	0.17	0.176	0.164	0.164	0.173	0.381	0.373	0.376	0.382	0.386
60.5	0.12	0.124	0.124	0.124	0.322	0.323	0.329	0.331	0.334	0.354	0.347	0.338	0.33	0.361	0.385	0.388	0.391	0.19	0.195	0.166	0.169	0.174	0.378	0.371	0.371	0.38	0.383
61	0.12	0.125	0.126	0.125	0.321	0.322	0.326	0.329	0.333	0.351	0.346	0.336	0.329	0.358	0.38	0.384	0.384	0.166	0.174	0.164	0.164	0.172	0.38	0.371	0.368	0.375	0.381
61.5	0.119	0.125	0.125	0.124	0.326	0.325	0.328	0.329	0.334	0.352	0.347	0.337	0.33	0.361	0.38	0.384	0.384	0.169	0.179	0.168	0.167	0.174	0.382	0.372	0.373	0.379	0.388
62	0.119	0.124	0.125	0.125	0.325	0.324	0.328	0.329	0.334	0.352	0.345	0.335	0.329	0.359	0.38	0.382	0.384	0.168	0.174	0.166	0.164	0.167	0.383	0.373	0.374	0.381	0.388
62.5	0.117	0.122	0.123	0.124	0.325	0.327	0.328	0.331	0.336	0.355	0.347	0.341	0.339	0.364	0.381	0.383	0.385	0.165	0.185	0.163	0.168	0.178	0.381	0.373	0.374	0.381	0.389
63	0.117	0.12	0.12	0.121	0.324	0.324	0.327	0.33	0.335	0.354	0.348	0.337	0.33	0.36	0.379	0.38	0.383	0.164	0.185	0.161	0.165	0.167	0.38	0.37	0.369	0.377	0.385
63.5	0.119	0.123	0.123	0.123	0.323	0.325	0.329	0.33	0.336	0.353	0.348	0.339	0.331	0.358	0.38	0.382	0.384	0.164	0.183	0.162	0.163	0.177	0.379	0.368	0.369	0.376	0.382
64	0.119	0.124	0.123	0.124	0.32	0.32	0.327	0.329	0.333	0.35	0.346	0.338	0.33	0.359	0.379	0.38	0.384	0.168	0.179	0.168	0.166	0.17	0.38	0.368	0.368	0.376	0.383
64.5	0.117	0.121	0.123	0.123	0.322	0.33	0.33	0.334	0.337	0.354	0.353	0.35	0.343	0.364	0.386	0.386	0.389	0.164	0.174	0.17	0.171	0.169	0.378	0.367	0.369	0.379	0.384
65	0.119	0.123	0.125	0.125	0.319	0.318	0.323	0.33	0.333	0.35	0.343	0.336	0.328	0.358	0.378	0.381	0.385	0.166	0.178	0.166	0.172	0.175	0.377	0.364	0.364	0.374	0.38
65.5	0.116	0.121	0.123	0.123	0.319	0.32	0.323	0.329	0.33	0.347	0.341	0.336	0.33	0.359	0.379	0.382	0.385	0.166	0.177	0.172	0.167	0.173	0.38	0.369	0.371	0.382	0.386
66	0.118	0.122	0.124	0.123	0.317	0.319	0.324	0.326	0.331	0.352	0.345	0.34	0.335	0.362	0.379	0.383	0.387	0.167	0.176	0.171	0.176	0.183	0.378	0.367	0.369	0.376	0.379
66.5	0.117	0.122	0.123	0.123	0.319	0.325	0.332	0.332	0.335	0.356	0.35	0.34	0.332	0.361	0.377	0.38	0.384	0.166	0.173	0.165	0.166	0.171	0.375	0.363	0.366	0.374	0.379
67	0.116	0.122	0.123	0.122	0.319	0.319	0.325	0.328	0.328	0.346	0.343	0.335	0.329	0.358	0.376	0.378	0.382	0.17	0.172	0.163	0.162	0.167	0.377	0.365	0.369	0.379	0.38
67.5	0.115	0.121	0.122	0.12	0.318	0.32	0.328	0.331	0.332	0.353	0.351	0.341	0.331	0.361	0.378	0.382	0.386	0.171	0.175	0.164	0.171	0.175	0.375	0.365	0.365	0.373	0.375
68	0.115	0.121	0.121	0.119	0.319	0.327	0.329	0.333	0.336	0.356	0.354	0.34	0.332	0.361	0.375	0.38	0.381	0.161	0.175	0.162	0.182	0.168	0.373	0.363	0.365	0.371	0.379
68.5	0.117	0.122	0.122	0.12	0.317	0.32	0.327	0.328	0.331	0.354	0.351	0.339	0.332	0.361	0.377	0.381	0.383	0.164	0.18	0.164	0.171	0.177	0.374	0.363	0.365	0.37	0.374
69	0.116	0.122	0.122	0.12	0.318	0.323	0.325	0.331	0.333	0.356	0.35	0.338	0.33	0.362	0.376	0.379	0.381	0.166	0.186	0.164	0.17	0.164	0.375	0.364	0.364	0.372	0.377
69.5	0.116	0.121	0.121	0.12	0.316	0.321	0.33	0.33	0.334	0.356	0.35	0.34	0.332	0.365	0.377	0.382	0.383	0.182	0.191	0.183	0.169	0.179	0.375	0.365	0.364	0.37	0.378
70	0.117	0.122	0.123	0.121	0.316	0.322	0.327	0.327	0.331	0.355	0.35	0.339	0.331	0.362	0.38	0.384	0.384	0.172	0.18	0.172	0.181	0.175	0.377	0.367	0.368	0.373	0.378
70.5	0.119	0.123	0.124	0.122	0.318	0.319	0.324	0.327	0.33	0.353	0.347	0.337	0.328	0.36	0.375	0.378	0.38	0.165	0.174	0.172	0.171	0.167	0.378	0.368	0.371	0.377	0.383
71	0.116	0.121	0.121	0.12	0.312	0.316	0.322	0.327	0.329	0.352	0.345	0.336	0.328	0.359	0.376	0.381	0.383	0.169	0.202	0.176	0.173	0.184	0.375	0.365	0.364	0.372	0.378
71.5	0.117	0.121	0.121	0.122	0.321	0.326	0.327	0.33	0.336	0.36	0.351	0.34	0.337	0.367	0.378	0.381	0.383	0.169	0.206	0.173	0.193	0.183	0.376	0.364	0.365	0.373	0.38
72	0.118	0.124	0.123	0.123	0.315	0.318	0.327	0.323	0.33	0.355	0.347	0.338	0.332	0.362	0.376	0.38	0.382	0.17	0.177	0.164	0.167	0.174	0.377	0.364	0.365	0.371	0.378

## Sheet: Fig S7F
time	A1	A2	A3	A4	A5	B1	B2	B3	B4	B5	C1	C2	C3	C4	C5	D1	D2	D3	D4	D5	E1	E2	E3	E4	E5	F1	F2	F3	F4	F5
0	0.132	0.121	0.125	0.125	0.119	0.099	0.098	0.1	0.1	0.099	0.107	0.109	0.111	0.111	0.108	0.105	0.102	0.103	0.103	0.105	0.116	0.115	0.112	0.11	0.116	0.11	0.11	0.11	0.113	0.117
0.5	0.143	0.135	0.139	0.138	0.133	0.106	0.105	0.106	0.106	0.107	0.118	0.117	0.119	0.121	0.119	0.114	0.112	0.111	0.116	0.118	0.13	0.129	0.124	0.124	0.131	0.118	0.119	0.119	0.119	0.122
1	0.148	0.139	0.144	0.143	0.139	0.108	0.11	0.113	0.116	0.115	0.123	0.125	0.127	0.129	0.125	0.117	0.119	0.118	0.123	0.129	0.143	0.14	0.134	0.13	0.135	0.121	0.127	0.128	0.123	0.127
1.5	0.146	0.138	0.143	0.142	0.138	0.108	0.109	0.114	0.115	0.115	0.121	0.124	0.128	0.131	0.126	0.118	0.122	0.123	0.123	0.128	0.141	0.139	0.137	0.138	0.135	0.124	0.129	0.131	0.126	0.129
2	0.151	0.143	0.147	0.146	0.141	0.112	0.113	0.115	0.117	0.118	0.125	0.127	0.131	0.132	0.129	0.124	0.126	0.126	0.126	0.132	0.143	0.142	0.138	0.143	0.138	0.132	0.133	0.134	0.129	0.132
2.5	0.15	0.144	0.148	0.147	0.143	0.112	0.113	0.116	0.117	0.119	0.124	0.127	0.131	0.132	0.129	0.125	0.127	0.127	0.13	0.133	0.141	0.142	0.14	0.136	0.138	0.134	0.135	0.138	0.134	0.135
3	0.15	0.144	0.148	0.146	0.142	0.113	0.114	0.116	0.12	0.119	0.126	0.129	0.133	0.135	0.132	0.126	0.128	0.129	0.131	0.134	0.142	0.142	0.141	0.137	0.139	0.136	0.138	0.138	0.133	0.138
3.5	0.146	0.142	0.148	0.144	0.14	0.112	0.113	0.114	0.116	0.118	0.124	0.128	0.132	0.133	0.129	0.128	0.131	0.131	0.133	0.135	0.144	0.145	0.143	0.138	0.14	0.134	0.139	0.143	0.134	0.137
4	0.143	0.138	0.143	0.14	0.137	0.112	0.113	0.115	0.119	0.12	0.125	0.13	0.133	0.134	0.129	0.13	0.133	0.133	0.137	0.139	0.146	0.147	0.147	0.138	0.14	0.138	0.141	0.14	0.136	0.138
4.5	0.142	0.137	0.142	0.139	0.135	0.113	0.114	0.117	0.119	0.12	0.125	0.129	0.134	0.134	0.129	0.125	0.128	0.13	0.134	0.136	0.145	0.147	0.145	0.137	0.14	0.139	0.144	0.14	0.137	0.14
5	0.14	0.136	0.14	0.137	0.134	0.112	0.112	0.114	0.118	0.118	0.123	0.129	0.133	0.132	0.128	0.126	0.13	0.132	0.133	0.134	0.144	0.146	0.146	0.137	0.14	0.135	0.144	0.142	0.137	0.141
5.5	0.138	0.135	0.139	0.135	0.132	0.114	0.115	0.119	0.12	0.12	0.127	0.131	0.137	0.135	0.131	0.126	0.128	0.131	0.132	0.135	0.146	0.15	0.147	0.138	0.14	0.138	0.144	0.143	0.14	0.142
6	0.14	0.137	0.14	0.137	0.133	0.113	0.113	0.117	0.12	0.121	0.126	0.13	0.135	0.134	0.13	0.124	0.127	0.133	0.133	0.135	0.146	0.149	0.144	0.136	0.139	0.135	0.138	0.141	0.138	0.14
6.5	0.138	0.135	0.138	0.135	0.13	0.113	0.114	0.118	0.119	0.119	0.124	0.13	0.134	0.132	0.129	0.121	0.125	0.13	0.13	0.132	0.145	0.148	0.145	0.136	0.139	0.135	0.142	0.149	0.138	0.14
7	0.137	0.134	0.136	0.133	0.129	0.114	0.116	0.12	0.122	0.121	0.128	0.135	0.138	0.135	0.133	0.123	0.126	0.13	0.131	0.132	0.145	0.148	0.146	0.138	0.141	0.134	0.146	0.146	0.137	0.14
7.5	0.137	0.133	0.136	0.134	0.128	0.115	0.117	0.121	0.122	0.122	0.128	0.134	0.138	0.136	0.132	0.122	0.125	0.13	0.131	0.136	0.147	0.151	0.148	0.141	0.143	0.136	0.148	0.145	0.138	0.139
8	0.137	0.133	0.137	0.135	0.129	0.115	0.116	0.12	0.121	0.121	0.127	0.134	0.136	0.135	0.133	0.124	0.128	0.132	0.132	0.135	0.149	0.152	0.149	0.141	0.144	0.135	0.149	0.145	0.139	0.14
8.5	0.137	0.133	0.136	0.134	0.128	0.114	0.116	0.119	0.12	0.119	0.125	0.131	0.134	0.133	0.13	0.121	0.125	0.129	0.129	0.132	0.147	0.15	0.148	0.14	0.145	0.133	0.143	0.152	0.136	0.138
9	0.138	0.134	0.136	0.135	0.13	0.117	0.117	0.121	0.122	0.123	0.128	0.134	0.135	0.135	0.133	0.125	0.129	0.132	0.132	0.136	0.151	0.154	0.149	0.143	0.147	0.135	0.139	0.139	0.135	0.137
9.5	0.141	0.135	0.139	0.137	0.132	0.12	0.123	0.125	0.127	0.129	0.131	0.137	0.138	0.137	0.136	0.129	0.135	0.137	0.138	0.141	0.156	0.157	0.154	0.146	0.149	0.132	0.139	0.143	0.137	0.137
10	0.138	0.133	0.137	0.135	0.13	0.123	0.126	0.128	0.13	0.13	0.132	0.136	0.138	0.138	0.137	0.125	0.127	0.134	0.133	0.139	0.151	0.15	0.149	0.143	0.146	0.134	0.141	0.14	0.136	0.137
10.5	0.14	0.133	0.139	0.136	0.131	0.124	0.128	0.13	0.132	0.131	0.133	0.137	0.138	0.137	0.137	0.124	0.128	0.131	0.132	0.134	0.149	0.149	0.148	0.142	0.145	0.132	0.139	0.144	0.136	0.137
11	0.139	0.133	0.137	0.136	0.131	0.124	0.125	0.127	0.13	0.13	0.13	0.133	0.135	0.136	0.134	0.145	0.131	0.133	0.134	0.139	0.153	0.151	0.151	0.145	0.148	0.13	0.143	0.145	0.138	0.135
11.5	0.138	0.132	0.137	0.135	0.13	0.125	0.126	0.128	0.13	0.131	0.131	0.135	0.138	0.137	0.137	0.123	0.126	0.127	0.129	0.133	0.148	0.147	0.147	0.142	0.144	0.131	0.143	0.137	0.136	0.137
12	0.139	0.135	0.14	0.135	0.133	0.126	0.125	0.127	0.129	0.132	0.131	0.134	0.135	0.137	0.134	0.125	0.128	0.13	0.131	0.136	0.151	0.15	0.148	0.145	0.146	0.132	0.136	0.136	0.134	0.136
12.5	0.142	0.138	0.144	0.139	0.137	0.126	0.125	0.126	0.13	0.13	0.13	0.133	0.135	0.138	0.134	0.127	0.128	0.131	0.133	0.136	0.15	0.15	0.146	0.143	0.143	0.13	0.134	0.147	0.137	0.136
13	0.142	0.14	0.145	0.138	0.136	0.126	0.125	0.127	0.129	0.129	0.129	0.133	0.135	0.136	0.135	0.122	0.125	0.128	0.13	0.134	0.149	0.151	0.149	0.143	0.145	0.13	0.14	0.141	0.135	0.137
13.5	0.144	0.141	0.146	0.139	0.139	0.125	0.123	0.126	0.127	0.126	0.126	0.13	0.133	0.135	0.131	0.124	0.127	0.127	0.129	0.132	0.146	0.147	0.146	0.142	0.142	0.129	0.135	0.136	0.13	0.135
14	0.146	0.142	0.148	0.141	0.14	0.126	0.125	0.128	0.132	0.129	0.129	0.133	0.136	0.138	0.134	0.123	0.122	0.126	0.131	0.133	0.147	0.147	0.148	0.142	0.142	0.131	0.136	0.136	0.135	0.137
14.5	0.148	0.144	0.15	0.144	0.142	0.126	0.123	0.126	0.128	0.127	0.126	0.131	0.135	0.135	0.131	0.125	0.126	0.127	0.129	0.131	0.146	0.147	0.148	0.142	0.142	0.129	0.139	0.143	0.131	0.134
15	0.149	0.146	0.15	0.144	0.143	0.124	0.123	0.126	0.129	0.127	0.126	0.132	0.136	0.136	0.131	0.122	0.123	0.123	0.126	0.129	0.145	0.146	0.144	0.138	0.139	0.128	0.131	0.136	0.132	0.135
15.5	0.148	0.143	0.147	0.145	0.141	0.124	0.122	0.126	0.129	0.127	0.127	0.131	0.135	0.135	0.131	0.121	0.122	0.126	0.129	0.13	0.147	0.149	0.147	0.142	0.143	0.129	0.135	0.136	0.133	0.135
16	0.148	0.144	0.147	0.147	0.141	0.124	0.123	0.128	0.132	0.128	0.129	0.134	0.139	0.138	0.134	0.121	0.124	0.128	0.13	0.13	0.146	0.149	0.147	0.14	0.142	0.128	0.131	0.144	0.134	0.135
16.5	0.148	0.142	0.146	0.144	0.14	0.122	0.122	0.125	0.128	0.127	0.127	0.132	0.135	0.135	0.132	0.12	0.12	0.125	0.127	0.129	0.146	0.149	0.146	0.142	0.142	0.126	0.145	0.147	0.133	0.135
17	0.144	0.141	0.144	0.141	0.139	0.124	0.124	0.132	0.131	0.128	0.131	0.136	0.139	0.138	0.136	0.121	0.122	0.127	0.129	0.13	0.146	0.15	0.147	0.14	0.143	0.128	0.144	0.139	0.134	0.136
17.5	0.145	0.142	0.145	0.142	0.14	0.123	0.121	0.128	0.129	0.126	0.128	0.134	0.137	0.135	0.133	0.12	0.123	0.127	0.129	0.129	0.144	0.148	0.146	0.14	0.142	0.127	0.148	0.145	0.134	0.136
18	0.147	0.144	0.145	0.143	0.141	0.124	0.122	0.125	0.129	0.127	0.13	0.136	0.138	0.138	0.134	0.122	0.126	0.129	0.13	0.133	0.15	0.152	0.149	0.143	0.144	0.128	0.138	0.142	0.133	0.135
18.5	0.147	0.143	0.145	0.143	0.141	0.123	0.121	0.124	0.129	0.124	0.129	0.134	0.135	0.135	0.133	0.125	0.128	0.13	0.132	0.132	0.151	0.151	0.147	0.142	0.145	0.126	0.139	0.146	0.132	0.133
19	0.145	0.142	0.144	0.141	0.14	0.123	0.121	0.124	0.127	0.124	0.129	0.134	0.135	0.134	0.132	0.122	0.125	0.128	0.128	0.131	0.15	0.151	0.148	0.143	0.146	0.125	0.147	0.146	0.134	0.135
19.5	0.147	0.142	0.145	0.143	0.142	0.123	0.123	0.128	0.132	0.126	0.131	0.136	0.137	0.137	0.136	0.121	0.123	0.126	0.129	0.131	0.151	0.15	0.147	0.14	0.145	0.128	0.146	0.15	0.135	0.137
20	0.145	0.141	0.144	0.142	0.141	0.123	0.122	0.129	0.127	0.125	0.129	0.134	0.136	0.136	0.135	0.12	0.122	0.125	0.126	0.13	0.148	0.148	0.145	0.141	0.144	0.128	0.137	0.137	0.133	0.136
20.5	0.147	0.142	0.145	0.142	0.141	0.124	0.124	0.129	0.128	0.126	0.133	0.138	0.137	0.138	0.137	0.12	0.122	0.125	0.127	0.131	0.15	0.149	0.146	0.143	0.145	0.128	0.147	0.14	0.134	0.135
21	0.148	0.143	0.146	0.145	0.142	0.123	0.121	0.123	0.127	0.125	0.13	0.135	0.136	0.137	0.136	0.123	0.125	0.127	0.129	0.133	0.151	0.147	0.146	0.143	0.144	0.125	0.134	0.136	0.137	0.133
21.5	0.145	0.14	0.144	0.144	0.141	0.122	0.122	0.127	0.126	0.125	0.131	0.136	0.138	0.139	0.137	0.12	0.122	0.124	0.125	0.131	0.147	0.146	0.144	0.141	0.143	0.126	0.14	0.134	0.132	0.134
22	0.145	0.14	0.144	0.143	0.142	0.121	0.121	0.13	0.129	0.125	0.131	0.136	0.138	0.139	0.135	0.12	0.121	0.122	0.126	0.134	0.151	0.148	0.147	0.143	0.143	0.127	0.148	0.148	0.134	0.137
22.5	0.145	0.139	0.143	0.141	0.141	0.121	0.119	0.122	0.126	0.124	0.13	0.134	0.136	0.138	0.134	0.124	0.126	0.127	0.129	0.134	0.15	0.15	0.147	0.145	0.145	0.126	0.138	0.136	0.132	0.133
23	0.141	0.139	0.142	0.141	0.138	0.121	0.121	0.124	0.127	0.125	0.13	0.135	0.138	0.139	0.135	0.12	0.12	0.123	0.125	0.129	0.146	0.148	0.146	0.142	0.142	0.124	0.141	0.134	0.131	0.133
23.5	0.147	0.14	0.145	0.143	0.141	0.121	0.12	0.124	0.126	0.125	0.13	0.134	0.137	0.138	0.135	0.12	0.121	0.124	0.127	0.132	0.147	0.148	0.148	0.141	0.142	0.126	0.133	0.14	0.13	0.133
24	0.143	0.138	0.147	0.139	0.139	0.121	0.121	0.126	0.125	0.125	0.129	0.133	0.136	0.138	0.133	0.121	0.121	0.124	0.127	0.13	0.145	0.145	0.145	0.141	0.141	0.126	0.141	0.144	0.132	0.134
24.5	0.145	0.138	0.147	0.14	0.138	0.12	0.12	0.123	0.125	0.124	0.129	0.135	0.138	0.14	0.135	0.121	0.121	0.124	0.126	0.129	0.145	0.144	0.145	0.14	0.14	0.126	0.131	0.13	0.131	0.132
25	0.142	0.137	0.144	0.139	0.138	0.121	0.119	0.122	0.125	0.124	0.129	0.133	0.138	0.138	0.133	0.121	0.122	0.123	0.125	0.128	0.144	0.146	0.145	0.14	0.14	0.125	0.131	0.136	0.13	0.133
25.5	0.141	0.139	0.143	0.139	0.139	0.118	0.117	0.121	0.125	0.12	0.125	0.13	0.134	0.134	0.13	0.119	0.119	0.122	0.127	0.127	0.144	0.146	0.143	0.137	0.138	0.123	0.137	0.138	0.131	0.132
26	0.142	0.14	0.148	0.14	0.14	0.119	0.118	0.121	0.123	0.12	0.127	0.132	0.137	0.136	0.133	0.12	0.123	0.125	0.128	0.129	0.146	0.149	0.145	0.139	0.14	0.123	0.131	0.137	0.132	0.132
26.5	0.14	0.138	0.147	0.14	0.139	0.121	0.12	0.122	0.123	0.121	0.129	0.135	0.139	0.139	0.135	0.118	0.119	0.123	0.126	0.129	0.146	0.148	0.145	0.139	0.141	0.123	0.138	0.145	0.129	0.131
27	0.139	0.143	0.141	0.138	0.138	0.119	0.119	0.122	0.125	0.122	0.129	0.135	0.137	0.136	0.134	0.12	0.12	0.126	0.129	0.131	0.147	0.151	0.149	0.14	0.143	0.124	0.141	0.139	0.131	0.132
27.5	0.146	0.139	0.148	0.138	0.138	0.119	0.119	0.122	0.124	0.12	0.128	0.134	0.138	0.137	0.135	0.118	0.12	0.124	0.126	0.127	0.145	0.148	0.145	0.14	0.141	0.124	0.13	0.132	0.13	0.13
28	0.15	0.139	0.148	0.139	0.14	0.119	0.118	0.121	0.126	0.121	0.128	0.134	0.136	0.136	0.133	0.119	0.12	0.124	0.128	0.131	0.148	0.15	0.146	0.141	0.143	0.122	0.14	0.137	0.13	0.131
28.5	0.141	0.14	0.141	0.139	0.141	0.119	0.12	0.124	0.124	0.12	0.128	0.134	0.136	0.135	0.133	0.119	0.12	0.123	0.128	0.13	0.147	0.149	0.147	0.141	0.145	0.124	0.139	0.14	0.133	0.133
29	0.146	0.14	0.141	0.143	0.139	0.119	0.119	0.122	0.124	0.121	0.13	0.136	0.137	0.138	0.135	0.119	0.123	0.125	0.126	0.129	0.147	0.148	0.143	0.139	0.143	0.123	0.132	0.14	0.131	0.13
29.5	0.141	0.138	0.141	0.137	0.14	0.119	0.118	0.119	0.12	0.119	0.128	0.133	0.134	0.135	0.132	0.119	0.121	0.125	0.127	0.13	0.149	0.151	0.146	0.141	0.144	0.123	0.143	0.137	0.131	0.13
30	0.141	0.138	0.142	0.138	0.14	0.119	0.118	0.12	0.122	0.12	0.129	0.133	0.135	0.135	0.133	0.123	0.127	0.128	0.131	0.132	0.152	0.151	0.149	0.143	0.147	0.123	0.13	0.14	0.13	0.131
30.5	0.15	0.139	0.149	0.14	0.142	0.119	0.119	0.12	0.124	0.12	0.132	0.136	0.136	0.137	0.135	0.124	0.127	0.129	0.129	0.132	0.153	0.151	0.149	0.145	0.147	0.121	0.132	0.137	0.134	0.13
31	0.14	0.136	0.146	0.138	0.141	0.12	0.12	0.123	0.123	0.121	0.132	0.136	0.139	0.139	0.138	0.12	0.122	0.123	0.128	0.133	0.15	0.149	0.147	0.143	0.145	0.125	0.141	0.135	0.13	0.132
31.5	0.148	0.138	0.148	0.145	0.142	0.12	0.119	0.119	0.121	0.121	0.132	0.136	0.137	0.139	0.137	0.123	0.125	0.126	0.13	0.134	0.15	0.149	0.146	0.144	0.146	0.124	0.134	0.131	0.131	0.131
32	0.142	0.146	0.141	0.139	0.142	0.12	0.119	0.12	0.123	0.121	0.132	0.136	0.138	0.14	0.138	0.121	0.121	0.122	0.126	0.132	0.147	0.145	0.143	0.141	0.142	0.124	0.133	0.137	0.131	0.132
32.5	0.149	0.145	0.15	0.139	0.141	0.122	0.12	0.12	0.123	0.122	0.133	0.136	0.138	0.14	0.138	0.121	0.12	0.123	0.128	0.132	0.148	0.148	0.145	0.142	0.144	0.123	0.131	0.135	0.129	0.13
33	0.142	0.139	0.144	0.14	0.141	0.12	0.119	0.118	0.124	0.12	0.131	0.136	0.137	0.139	0.136	0.125	0.126	0.126	0.131	0.132	0.148	0.15	0.148	0.145	0.144	0.123	0.129	0.131	0.129	0.13
33.5	0.15	0.139	0.154	0.14	0.141	0.121	0.12	0.119	0.123	0.121	0.132	0.136	0.138	0.141	0.137	0.122	0.123	0.124	0.129	0.132	0.147	0.146	0.145	0.143	0.142	0.125	0.134	0.135	0.13	0.132
34	0.138	0.134	0.139	0.136	0.138	0.121	0.118	0.119	0.121	0.121	0.13	0.133	0.136	0.138	0.135	0.123	0.122	0.123	0.128	0.132	0.145	0.145	0.144	0.141	0.142	0.123	0.131	0.128	0.129	0.13
34.5	0.137	0.134	0.144	0.136	0.138	0.122	0.12	0.119	0.121	0.119	0.128	0.133	0.136	0.136	0.133	0.121	0.119	0.121	0.124	0.128	0.143	0.144	0.143	0.138	0.14	0.122	0.139	0.134	0.129	0.13
35	0.14	0.137	0.141	0.137	0.139	0.12	0.117	0.117	0.119	0.118	0.126	0.132	0.134	0.135	0.131	0.121	0.118	0.121	0.124	0.126	0.142	0.142	0.141	0.137	0.138	0.12	0.13	0.137	0.126	0.128
35.5	0.148	0.147	0.157	0.147	0.138	0.122	0.119	0.118	0.122	0.12	0.13	0.136	0.139	0.14	0.136	0.123	0.123	0.126	0.128	0.13	0.145	0.146	0.145	0.141	0.141	0.123	0.129	0.134	0.129	0.13
36	0.136	0.135	0.139	0.136	0.139	0.12	0.116	0.116	0.119	0.117	0.126	0.131	0.135	0.135	0.132	0.122	0.122	0.125	0.128	0.129	0.144	0.147	0.145	0.14	0.141	0.121	0.13	0.128	0.127	0.128
36.5	0.153	0.143	0.157	0.137	0.138	0.122	0.119	0.118	0.12	0.12	0.129	0.134	0.138	0.138	0.135	0.122	0.122	0.125	0.128	0.13	0.146	0.147	0.145	0.14	0.142	0.124	0.133	0.137	0.132	0.131
37	0.138	0.137	0.143	0.146	0.139	0.12	0.116	0.116	0.118	0.117	0.126	0.132	0.134	0.134	0.131	0.121	0.12	0.123	0.126	0.127	0.145	0.147	0.145	0.139	0.141	0.12	0.137	0.134	0.128	0.129
37.5	0.149	0.149	0.154	0.147	0.141	0.121	0.117	0.117	0.119	0.118	0.129	0.135	0.137	0.137	0.135	0.123	0.124	0.13	0.131	0.132	0.151	0.153	0.148	0.143	0.144	0.121	0.131	0.135	0.129	0.128
38	0.148	0.148	0.152	0.146	0.139	0.121	0.119	0.12	0.122	0.12	0.131	0.138	0.14	0.139	0.137	0.12	0.121	0.126	0.126	0.129	0.146	0.147	0.145	0.14	0.142	0.123	0.136	0.135	0.129	0.129
38.5	0.141	0.137	0.142	0.138	0.141	0.12	0.117	0.116	0.119	0.117	0.128	0.133	0.136	0.135	0.132	0.123	0.126	0.129	0.129	0.132	0.149	0.149	0.147	0.143	0.145	0.12	0.127	0.13	0.126	0.129
39	0.155	0.151	0.153	0.151	0.14	0.12	0.118	0.117	0.119	0.118	0.128	0.135	0.137	0.136	0.135	0.121	0.122	0.126	0.127	0.131	0.148	0.15	0.147	0.142	0.147	0.121	0.136	0.138	0.13	0.131
39.5	0.142	0.139	0.14	0.138	0.142	0.119	0.117	0.117	0.121	0.118	0.131	0.136	0.138	0.138	0.136	0.122	0.126	0.128	0.127	0.131	0.148	0.148	0.145	0.141	0.145	0.121	0.128	0.132	0.127	0.128
40	0.141	0.137	0.141	0.138	0.142	0.121	0.118	0.117	0.12	0.118	0.134	0.139	0.139	0.14	0.139	0.122	0.124	0.127	0.126	0.131	0.15	0.15	0.148	0.143	0.147	0.122	0.133	0.134	0.127	0.128
40.5	0.152	0.151	0.154	0.15	0.141	0.12	0.117	0.116	0.121	0.119	0.132	0.137	0.137	0.139	0.138	0.124	0.127	0.13	0.132	0.137	0.155	0.155	0.15	0.145	0.149	0.123	0.132	0.129	0.128	0.13
41	0.141	0.139	0.142	0.138	0.141	0.121	0.12	0.119	0.121	0.119	0.134	0.139	0.14	0.141	0.139	0.123	0.124	0.127	0.13	0.136	0.153	0.151	0.149	0.145	0.148	0.122	0.131	0.136	0.129	0.131
41.5	0.139	0.134	0.139	0.138	0.14	0.12	0.118	0.118	0.118	0.118	0.132	0.137	0.138	0.139	0.137	0.125	0.126	0.127	0.13	0.139	0.155	0.154	0.151	0.149	0.148	0.124	0.14	0.133	0.128	0.13
42	0.14	0.135	0.141	0.15	0.142	0.12	0.117	0.117	0.12	0.119	0.131	0.135	0.136	0.138	0.137	0.125	0.126	0.128	0.13	0.137	0.153	0.152	0.15	0.147	0.148	0.124	0.133	0.133	0.128	0.128
42.5	0.154	0.151	0.156	0.152	0.14	0.121	0.118	0.117	0.119	0.118	0.132	0.137	0.14	0.142	0.139	0.123	0.124	0.125	0.126	0.132	0.148	0.148	0.147	0.143	0.143	0.122	0.134	0.13	0.127	0.128
43	0.138	0.136	0.145	0.14	0.142	0.119	0.115	0.115	0.121	0.118	0.131	0.135	0.137	0.14	0.137	0.126	0.126	0.129	0.13	0.135	0.15	0.15	0.149	0.145	0.146	0.122	0.128	0.131	0.129	0.128
43.5	0.152	0.146	0.153	0.15	0.142	0.12	0.116	0.116	0.119	0.121	0.132	0.137	0.139	0.142	0.14	0.128	0.129	0.133	0.134	0.138	0.155	0.155	0.155	0.151	0.152	0.124	0.129	0.132	0.13	0.13
44	0.137	0.148	0.149	0.152	0.14	0.118	0.115	0.114	0.119	0.117	0.13	0.134	0.138	0.14	0.138	0.126	0.129	0.131	0.135	0.137	0.152	0.153	0.155	0.148	0.15	0.122	0.131	0.13	0.128	0.129
44.5	0.164	0.165	0.16	0.153	0.139	0.12	0.116	0.116	0.119	0.119	0.131	0.136	0.14	0.141	0.137	0.122	0.122	0.125	0.127	0.132	0.147	0.147	0.148	0.144	0.144	0.122	0.129	0.135	0.127	0.129
45	0.136	0.134	0.141	0.136	0.138	0.119	0.114	0.115	0.118	0.117	0.129	0.134	0.138	0.138	0.135	0.125	0.127	0.13	0.133	0.137	0.15	0.151	0.151	0.146	0.147	0.123	0.135	0.131	0.129	0.129
45.5	0.136	0.149	0.155	0.149	0.138	0.121	0.119	0.118	0.122	0.12	0.134	0.139	0.142	0.143	0.138	0.122	0.122	0.126	0.131	0.136	0.151	0.152	0.151	0.146	0.146	0.124	0.139	0.132	0.129	0.131
46	0.136	0.138	0.145	0.135	0.139	0.118	0.113	0.113	0.119	0.116	0.128	0.133	0.137	0.137	0.133	0.124	0.126	0.128	0.133	0.134	0.149	0.151	0.15	0.142	0.145	0.121	0.13	0.135	0.128	0.129
46.5	0.137	0.135	0.139	0.135	0.138	0.118	0.116	0.115	0.118	0.116	0.13	0.136	0.141	0.14	0.136	0.121	0.123	0.126	0.128	0.133	0.147	0.15	0.148	0.141	0.144	0.122	0.139	0.135	0.128	0.131
47	0.137	0.142	0.14	0.135	0.139	0.119	0.114	0.115	0.118	0.116	0.13	0.136	0.139	0.139	0.136	0.123	0.124	0.128	0.131	0.135	0.15	0.154	0.153	0.144	0.146	0.122	0.142	0.137	0.13	0.131
47.5	0.138	0.137	0.141	0.137	0.14	0.118	0.117	0.117	0.117	0.116	0.13	0.136	0.139	0.138	0.135	0.12	0.12	0.125	0.128	0.132	0.148	0.151	0.152	0.14	0.144	0.121	0.139	0.134	0.13	0.13
48	0.169	0.166	0.162	0.156	0.156	0.117	0.113	0.115	0.117	0.116	0.129	0.135	0.138	0.138	0.135	0.122	0.123	0.128	0.129	0.134	0.151	0.153	0.153	0.143	0.146	0.122	0.136	0.135	0.129	0.128
48.5	0.146	0.15	0.156	0.148	0.167	0.118	0.115	0.114	0.116	0.115	0.128	0.136	0.139	0.137	0.136	0.121	0.121	0.125	0.127	0.131	0.148	0.151	0.152	0.141	0.143	0.122	0.135	0.139	0.128	0.13
49	0.156	0.155	0.161	0.154	0.141	0.116	0.113	0.115	0.116	0.116	0.131	0.138	0.14	0.139	0.136	0.124	0.126	0.129	0.129	0.135	0.154	0.155	0.157	0.146	0.149	0.122	0.133	0.134	0.128	0.128
49.5	0.148	0.144	0.145	0.14	0.141	0.118	0.116	0.115	0.117	0.117	0.132	0.138	0.139	0.138	0.138	0.123	0.125	0.129	0.131	0.137	0.155	0.156	0.158	0.149	0.151	0.124	0.137	0.139	0.13	0.132
50	0.158	0.171	0.165	0.163	0.143	0.118	0.115	0.114	0.115	0.115	0.132	0.137	0.138	0.139	0.137	0.125	0.129	0.131	0.133	0.138	0.158	0.156	0.177	0.149	0.152	0.121	0.129	0.134	0.13	0.129
50.5	0.138	0.137	0.144	0.145	0.141	0.117	0.114	0.113	0.115	0.116	0.132	0.139	0.14	0.139	0.139	0.126	0.129	0.132	0.132	0.137	0.155	0.156	0.158	0.146	0.151	0.122	0.131	0.134	0.129	0.129
51	0.17	0.167	0.174	0.166	0.146	0.118	0.116	0.116	0.116	0.118	0.134	0.14	0.143	0.143	0.141	0.123	0.124	0.126	0.129	0.137	0.153	0.153	0.158	0.145	0.148	0.123	0.135	0.131	0.128	0.129
51.5	0.14	0.15	0.141	0.139	0.143	0.117	0.114	0.113	0.115	0.115	0.131	0.135	0.137	0.138	0.137	0.125	0.126	0.129	0.131	0.137	0.152	0.152	0.152	0.146	0.149	0.121	0.127	0.135	0.128	0.128
52	0.138	0.145	0.143	0.142	0.141	0.116	0.114	0.113	0.115	0.116	0.131	0.135	0.138	0.14	0.137	0.128	0.129	0.13	0.132	0.138	0.152	0.152	0.152	0.146	0.147	0.121	0.128	0.135	0.124	0.129
52.5	0.137	0.138	0.139	0.137	0.14	0.119	0.116	0.116	0.117	0.118	0.134	0.138	0.14	0.143	0.139	0.124	0.124	0.126	0.128	0.137	0.152	0.152	0.152	0.147	0.148	0.121	0.132	0.132	0.128	0.129
53	0.14	0.146	0.149	0.139	0.143	0.117	0.114	0.112	0.115	0.115	0.131	0.136	0.138	0.14	0.137	0.124	0.125	0.126	0.128	0.136	0.148	0.15	0.149	0.142	0.144	0.123	0.127	0.125	0.125	0.127
53.5	0.156	0.168	0.171	0.157	0.141	0.117	0.113	0.113	0.116	0.116	0.131	0.134	0.137	0.14	0.136	0.126	0.128	0.13	0.132	0.138	0.152	0.153	0.151	0.145	0.147	0.122	0.129	0.129	0.126	0.128
54	0.137	0.135	0.14	0.137	0.14	0.116	0.113	0.113	0.115	0.115	0.132	0.136	0.138	0.14	0.136	0.127	0.128	0.13	0.132	0.137	0.152	0.154	0.154	0.147	0.148	0.123	0.128	0.128	0.126	0.128
54.5	0.149	0.134	0.138	0.134	0.139	0.118	0.116	0.115	0.116	0.117	0.132	0.137	0.141	0.142	0.137	0.123	0.122	0.124	0.129	0.133	0.145	0.147	0.15	0.141	0.143	0.123	0.127	0.131	0.126	0.129
55	0.156	0.161	0.162	0.158	0.141	0.118	0.113	0.115	0.117	0.116	0.131	0.136	0.139	0.14	0.136	0.125	0.124	0.129	0.132	0.136	0.149	0.15	0.151	0.145	0.146	0.124	0.127	0.129	0.125	0.127
55.5	0.155	0.17	0.165	0.158	0.14	0.117	0.113	0.112	0.116	0.115	0.129	0.136	0.138	0.139	0.134	0.122	0.122	0.125	0.126	0.13	0.143	0.146	0.147	0.139	0.142	0.12	0.128	0.126	0.126	0.126
56	0.15	0.158	0.158	0.152	0.14	0.119	0.117	0.116	0.118	0.119	0.132	0.137	0.143	0.141	0.137	0.122	0.123	0.125	0.129	0.132	0.146	0.147	0.147	0.139	0.142	0.122	0.127	0.128	0.125	0.128
56.5	0.14	0.138	0.139	0.147	0.139	0.118	0.114	0.114	0.117	0.116	0.129	0.135	0.139	0.139	0.135	0.125	0.126	0.13	0.132	0.134	0.15	0.153	0.149	0.142	0.146	0.121	0.125	0.124	0.126	0.127
57	0.145	0.15	0.149	0.145	0.138	0.119	0.117	0.116	0.119	0.116	0.133	0.14	0.142	0.141	0.138	0.123	0.123	0.127	0.127	0.131	0.146	0.15	0.148	0.141	0.145	0.122	0.132	0.132	0.128	0.129
57.5	0.161	0.156	0.161	0.154	0.14	0.119	0.116	0.115	0.116	0.115	0.131	0.137	0.14	0.138	0.136	0.123	0.123	0.129	0.13	0.136	0.151	0.156	0.152	0.145	0.148	0.123	0.132	0.131	0.128	0.129
58	0.168	0.173	0.178	0.173	0.144	0.117	0.115	0.114	0.118	0.117	0.13	0.137	0.139	0.139	0.136	0.122	0.124	0.128	0.128	0.133	0.149	0.151	0.148	0.144	0.148	0.122	0.133	0.132	0.127	0.128
58.5	0.158	0.141	0.142	0.142	0.141	0.12	0.122	0.117	0.119	0.119	0.136	0.144	0.145	0.144	0.141	0.125	0.125	0.129	0.131	0.137	0.153	0.155	0.15	0.145	0.148	0.125	0.132	0.131	0.131	0.13
59	0.165	0.157	0.158	0.154	0.142	0.118	0.116	0.116	0.119	0.118	0.133	0.14	0.141	0.14	0.138	0.124	0.126	0.13	0.131	0.137	0.154	0.156	0.15	0.144	0.149	0.125	0.131	0.128	0.128	0.129
59.5	0.139	0.137	0.14	0.136	0.143	0.12	0.116	0.114	0.116	0.116	0.134	0.14	0.141	0.141	0.139	0.124	0.127	0.13	0.13	0.137	0.155	0.156	0.15	0.146	0.15	0.124	0.133	0.135	0.127	0.129
60	0.139	0.137	0.138	0.135	0.141	0.119	0.118	0.116	0.12	0.117	0.136	0.142	0.142	0.143	0.14	0.125	0.126	0.128	0.13	0.136	0.153	0.152	0.148	0.144	0.148	0.121	0.126	0.129	0.126	0.128
60.5	0.143	0.141	0.145	0.139	0.141	0.118	0.117	0.118	0.119	0.118	0.135	0.139	0.14	0.141	0.139	0.125	0.127	0.129	0.13	0.137	0.155	0.154	0.15	0.147	0.152	0.123	0.132	0.132	0.127	0.129
61	0.142	0.149	0.15	0.136	0.139	0.118	0.12	0.118	0.118	0.117	0.134	0.14	0.141	0.141	0.139	0.122	0.122	0.125	0.126	0.133	0.148	0.149	0.145	0.142	0.145	0.122	0.142	0.134	0.127	0.13
61.5	0.14	0.141	0.148	0.144	0.139	0.121	0.123	0.121	0.119	0.121	0.138	0.142	0.142	0.143	0.142	0.126	0.125	0.126	0.129	0.136	0.152	0.152	0.147	0.145	0.149	0.124	0.128	0.127	0.126	0.128
62	0.137	0.135	0.137	0.135	0.139	0.12	0.119	0.119	0.119	0.118	0.134	0.139	0.141	0.142	0.14	0.123	0.123	0.125	0.126	0.135	0.147	0.147	0.144	0.143	0.145	0.123	0.13	0.13	0.126	0.13
62.5	0.16	0.165	0.163	0.157	0.139	0.12	0.118	0.115	0.118	0.118	0.136	0.139	0.141	0.143	0.141	0.123	0.123	0.124	0.127	0.136	0.151	0.149	0.146	0.146	0.147	0.122	0.125	0.127	0.125	0.127
63	0.145	0.146	0.151	0.144	0.139	0.119	0.117	0.116	0.118	0.118	0.134	0.138	0.14	0.142	0.139	0.123	0.123	0.125	0.126	0.133	0.146	0.145	0.142	0.14	0.142	0.121	0.124	0.126	0.124	0.126
63.5	0.137	0.136	0.14	0.135	0.139	0.119	0.116	0.115	0.119	0.117	0.135	0.139	0.141	0.143	0.14	0.125	0.124	0.127	0.128	0.134	0.147	0.148	0.146	0.143	0.145	0.121	0.124	0.127	0.125	0.127
64	0.136	0.147	0.153	0.151	0.138	0.119	0.122	0.121	0.118	0.12	0.132	0.137	0.141	0.142	0.139	0.123	0.121	0.123	0.125	0.132	0.144	0.147	0.144	0.14	0.142	0.125	0.128	0.126	0.126	0.128
64.5	0.158	0.156	0.164	0.155	0.139	0.12	0.116	0.114	0.117	0.117	0.135	0.14	0.143	0.144	0.139	0.123	0.121	0.125	0.129	0.135	0.149	0.15	0.148	0.144	0.144	0.12	0.124	0.125	0.125	0.126
65	0.171	0.155	0.175	0.153	0.142	0.119	0.115	0.118	0.12	0.118	0.132	0.137	0.141	0.14	0.138	0.122	0.12	0.124	0.13	0.135	0.148	0.149	0.147	0.142	0.143	0.123	0.134	0.132	0.127	0.13
65.5	0.174	0.156	0.161	0.152	0.14	0.119	0.117	0.116	0.118	0.119	0.134	0.14	0.145	0.144	0.142	0.121	0.12	0.123	0.128	0.133	0.148	0.147	0.145	0.141	0.144	0.12	0.123	0.124	0.125	0.127
66	0.172	0.157	0.162	0.154	0.143	0.118	0.117	0.116	0.118	0.119	0.133	0.138	0.143	0.143	0.139	0.123	0.124	0.126	0.13	0.136	0.151	0.152	0.15	0.149	0.149	0.122	0.129	0.138	0.127	0.13
66.5	0.135	0.135	0.139	0.133	0.14	0.117	0.114	0.116	0.118	0.115	0.132	0.138	0.142	0.143	0.139	0.125	0.127	0.132	0.134	0.138	0.153	0.154	0.15	0.147	0.149	0.121	0.126	0.131	0.126	0.127
67	0.137	0.136	0.139	0.133	0.139	0.117	0.114	0.115	0.116	0.118	0.133	0.139	0.141	0.142	0.138	0.121	0.12	0.126	0.128	0.131	0.146	0.148	0.144	0.14	0.141	0.12	0.122	0.125	0.125	0.126
67.5	0.155	0.159	0.164	0.155	0.145	0.118	0.116	0.114	0.119	0.118	0.132	0.138	0.14	0.14	0.138	0.123	0.122	0.129	0.132	0.134	0.149	0.152	0.146	0.141	0.145	0.119	0.125	0.128	0.125	0.127
68	0.137	0.136	0.141	0.135	0.14	0.116	0.113	0.114	0.118	0.115	0.133	0.141	0.142	0.141	0.137	0.123	0.124	0.128	0.128	0.131	0.145	0.148	0.143	0.139	0.141	0.118	0.123	0.124	0.124	0.125
68.5	0.15	0.136	0.137	0.143	0.143	0.117	0.117	0.117	0.12	0.12	0.132	0.139	0.142	0.141	0.138	0.123	0.124	0.126	0.129	0.135	0.149	0.151	0.145	0.143	0.145	0.121	0.124	0.128	0.124	0.126
69	0.136	0.135	0.137	0.134	0.141	0.116	0.113	0.114	0.12	0.116	0.134	0.14	0.142	0.142	0.14	0.124	0.125	0.129	0.131	0.135	0.15	0.15	0.143	0.141	0.145	0.12	0.123	0.127	0.125	0.125
69.5	0.159	0.156	0.159	0.156	0.142	0.116	0.114	0.115	0.118	0.117	0.133	0.139	0.141	0.14	0.139	0.124	0.127	0.129	0.129	0.135	0.151	0.153	0.146	0.143	0.147	0.122	0.127	0.127	0.124	0.125
70	0.16	0.165	0.169	0.165	0.15	0.118	0.117	0.119	0.119	0.121	0.135	0.141	0.142	0.142	0.141	0.122	0.124	0.127	0.129	0.136	0.153	0.153	0.147	0.145	0.149	0.121	0.127	0.128	0.125	0.127
70.5	0.137	0.152	0.137	0.138	0.14	0.118	0.122	0.122	0.12	0.12	0.139	0.142	0.144	0.145	0.143	0.123	0.124	0.126	0.128	0.134	0.148	0.148	0.142	0.14	0.144	0.122	0.125	0.127	0.127	0.128
71	0.161	0.174	0.174	0.165	0.146	0.116	0.115	0.118	0.12	0.121	0.134	0.14	0.142	0.142	0.142	0.123	0.124	0.126	0.129	0.135	0.15	0.152	0.145	0.143	0.147	0.12	0.125	0.125	0.124	0.125
71.5	0.163	0.186	0.182	0.182	0.151	0.117	0.115	0.117	0.121	0.12	0.137	0.142	0.143	0.143	0.143	0.125	0.124	0.126	0.13	0.137	0.15	0.15	0.145	0.145	0.148	0.119	0.123	0.125	0.123	0.125
72	0.147	0.152	0.147	0.149	0.139	0.116	0.114	0.114	0.117	0.116	0.135	0.14	0.141	0.142	0.14	0.123	0.123	0.124	0.126	0.135	0.148	0.147	0.142	0.142	0.144	0.121	0.128	0.135	0.124	0.128

## Sheet: Fig S8 OD
	Aci			chr			com			ent			pse
Compound	Replicate 1	Replicate 2	Replicate 3	Replicate 1	Replicate 2	Replicate 3	Replicate 1	Replicate 2	Replicate 3	Replicate 1	Replicate 2	Replicate 3	Replicate 1	Replicate 2	Replicate 3
Fumarate	0.7321	0.7945	0.7942	0.011175	0.002175	0.005475	0.139925	0.131725	0.133925	0.1864	0.2499	0.2463	0.636925	0.557625	0.545925
L-Cysteine	0.7023	0.775	0.714	0.006375	0.005375	0.004575	0.020425	0.015025	0.013825	0.0039	0.0268	0.0265	0.806125	0.710525	0.952725
Benzoate	0.7863	0.8934	0.9004	0.002075	-0.000225	0.000775	0.185325	0.181325	0.186725	0.0322	0.0147	0.0232	0.561225	0.459525	0.746625
L-Glutamate	1.0427	1.0552	1.0954	0.053075	0.032875	0.069375	0.402525	0.396525	0.396425	0.6736	0.6671	0.6649	0.828525	0.795225	0.848525
L-Leucine	1.1708	1.1104	1.0797	0.013175	0.001575	0.002475	0.746225	0.786625	0.744425	0.0324	0.022	0.027	0.508225	0.600325	0.588525
L-Arginine	0.571	0.4679	0.437	0.007375	0.006375	0.006875	0.004125	0.000725	0.000825	0.0285	0.021	0.0259	0.113425	0.105625	0.054425
L-Threonine	0.0421	0.0134	0.0032	0.002775	0.002275	0.001775	0.001125	0.000725	0.000325	0.0535	0.0502	0.0502	0.146225	0.033525	0.015225
Succinate	0.8916	0.6641	0.6204	1.17007	0.994475	1.17898	0.509825	0.527225	0.534625	0.6428	0.6292	0.6429	0.797825	0.651625	0.530025
Oxalate	0.1274	0.0144	0.0022	0.005775	0.001975	0.003275	0.001825	-0.001975	-0.000475	0.0172	0.0177	0.0233	0.004525	0.001425	0.042425
L-Methionine	0.0936	0.0184	0.0092	0.001875	0.000275	7.5e-05	0.003425	-7.5e-05	0.002125	0.0095	0.0076	0.0058	0.222125	0.057825	0.026125
Urea	0.025	0.0037	0.0017	0.003875	0.001975	0.088275	0.000925	-0.000775	-0.000375	0.0198	0.021	0.0231	0.066625	0.001625	0.017725
Glycine	0.0332	0.0103	0.0036	0.652275	0.324875	0.668875	0.149125	0.161725	0.151825	0.0176	0.0097	0.0101	0.028325	0.022525	0.028525
D-Alanine	0.58	0.5759	0.5921	0.005275	0.104375	0.089375	0.302825	0.528125	0.526825	0.0098	0.0095	0.0948	0.022925	0.040525	0.047825
L-Lysine	0.0041	0.0055	0.0358	0.061875	0.075075	0.009575	0.005825	0.120125	0.149325	0.0294	0.0376	0.0399	0.032525	0.027525	0.057625
D-Glucose	0.0257	0.0287	0.0782	0.014375	0.008075	0.002575	0.675025	0.680625	0.663225	0.7122	0.7287	0.7861	0.527325	0.554825	0.574825
Guanine	0.0018	0.002	0.0035	0.002275	0.000875	0.074475	0.037525	0.010825	0.041425	0.0159	0.0158	0.0218	0.017925	0.009025	0.009225
Cellobiose	0.002	0.0048	0.001	0.001775	0.001975	0.036475	0.655525	0.614325	0.669925	0.6776	0.6748	0.7148	0.692725	0.657625	0.673725
Phosphate	0.0062	0.0018	0.0031	-0.001425	0.001675	0.045175	-0.001575	0.057825	0.040525	0.0027	0.0068	0.03	0.046525	0.037525	0.043725
Ethanol	0.4587	0.5039	0.4932	0.001475	0.007775	0.007475	0.045225	0.040925	0.051525	0.0223	0.0235	0.0399	0.494425	0.393125	0.440225
Glycerol	0.3485	0.461	0.3719	1.07908	0.853475	0.876275	0.830525	0.868225	0.858025	0.9233	0.9568	0.9369	0.903325	0.804025	0.751225
mixture	0.6543	0.6293	0.6526	0.729975	0.806375	0.510075	0.589925	0.533125	0.516925	0.6309	0.6794	0.6492	0.544625	0.611425	0.618425

## Sheet: Fig S10
sample	Species	medium	Time	OD
W1	Aci	TSB	1	0.144
W2	Aci	TSB	1	0.155
W3	Aci	TSB	1	0.147
W4	Aci	TSB	1	0.165
W5	Aci	TSB	1	0.163
W6	Aci	Chr 24h supernatant	1	0.134
W7	Aci	Chr 24h supernatant	1	0.13
W8	Aci	Chr 24h supernatant	1	0.133
W9	Aci	Chr 24h supernatant	1	0.131
W10	Aci	Chr 24h supernatant	1	0.134
W11	Aci	Chr 36h supernatant	1	0.125
W12	Aci	Chr 36h supernatant	1	0.138
W13	Aci	Chr 36h supernatant	1	0.135
W14	Aci	Chr 36h supernatant	1	0.138
W15	Aci	Chr 36h supernatant	1	0.135
W16	Com	TSB	1	0.129
W17	Com	TSB	1	0.15
W18	Com	TSB	1	0.155
W19	Com	TSB	1	0.161
W20	Com	TSB	1	0.158
W21	Com	Chr 24h supernatant	1	0.13
W22	Com	Chr 24h supernatant	1	0.131
W23	Com	Chr 24h supernatant	1	0.131
W24	Com	Chr 24h supernatant	1	0.134
W25	Com	Chr 24h supernatant	1	0.138
W26	Com	Chr 36h supernatant	1	0.133
W27	Com	Chr 36h supernatant	1	0.138
W28	Com	Chr 36h supernatant	1	0.134
W29	Com	Chr 36h supernatant	1	0.134
W30	Com	Chr 36h supernatant	1	0.126
W31	Ent	TSB	1	0.143
W32	Ent	TSB	1	0.127
W33	Ent	TSB	1	0.134
W34	Ent	TSB	1	0.139
W35	Ent	TSB	1	0.116
W36	Ent	Chr 24h supernatant	1	0.141
W37	Ent	Chr 24h supernatant	1	0.152
W38	Ent	Chr 24h supernatant	1	0.139
W39	Ent	Chr 24h supernatant	1	0.136
W40	Ent	Chr 24h supernatant	1	0.151
W41	Ent	Chr 36h supernatant	1	0.144
W42	Ent	Chr 36h supernatant	1	0.145
W43	Ent	Chr 36h supernatant	1	0.185
W44	Ent	Chr 36h supernatant	1	0.146
W45	Ent	Chr 36h supernatant	1	0.146
W46	Pan	TSB	1	0.125
W47	Pan	TSB	1	0.162
W48	Pan	TSB	1	0.165
W49	Pan	TSB	1	0.164
W50	Pan	TSB	1	0.165
W51	Pan	Chr 24h supernatant	1	0.143
W52	Pan	Chr 24h supernatant	1	0.141
W53	Pan	Chr 24h supernatant	1	0.145
W54	Pan	Chr 24h supernatant	1	0.146
W55	Pan	Chr 24h supernatant	1	0.146
W56	Pan	Chr 36h supernatant	1	0.152
W57	Pan	Chr 36h supernatant	1	0.154
W58	Pan	Chr 36h supernatant	1	0.147
W59	Pan	Chr 36h supernatant	1	0.156
W60	Pan	Chr 36h supernatant	1	0.133
W61	Pse	TSB	1	0.137
W62	Pse	TSB	1	0.144
W63	Pse	TSB	1	0.136
W64	Pse	TSB	1	0.112
W65	Pse	TSB	1	0.123
W66	Pse	Chr 24h supernatant	1	0.137
W67	Pse	Chr 24h supernatant	1	0.147
W68	Pse	Chr 24h supernatant	1	0.139
W69	Pse	Chr 24h supernatant	1	0.139
W70	Pse	Chr 24h supernatant	1	0.139
W71	Pse	Chr 36h supernatant	1	0.142
W72	Pse	Chr 36h supernatant	1	0.137
W73	Pse	Chr 36h supernatant	1	0.134
W74	Pse	Chr 36h supernatant	1	0.136
W75	Pse	Chr 36h supernatant	1	0.131
W76	Aci	TSB	2	0.139
W77	Aci	TSB	2	0.152
W78	Aci	TSB	2	0.144
W79	Aci	TSB	2	0.165
W80	Aci	TSB	2	0.163
W81	Aci	Chr 24h supernatant	2	0.122
W82	Aci	Chr 24h supernatant	2	0.125
W83	Aci	Chr 24h supernatant	2	0.127
W84	Aci	Chr 24h supernatant	2	0.126
W85	Aci	Chr 24h supernatant	2	0.129
W86	Aci	Chr 36h supernatant	2	0.113
W87	Aci	Chr 36h supernatant	2	0.125
W88	Aci	Chr 36h supernatant	2	0.121
W89	Aci	Chr 36h supernatant	2	0.126
W90	Aci	Chr 36h supernatant	2	0.127
W91	Com	TSB	2	0.123
W92	Com	TSB	2	0.148
W93	Com	TSB	2	0.149
W94	Com	TSB	2	0.158
W95	Com	TSB	2	0.157
W96	Com	Chr 24h supernatant	2	0.124
W97	Com	Chr 24h supernatant	2	0.121
W98	Com	Chr 24h supernatant	2	0.117
W99	Com	Chr 24h supernatant	2	0.12
W100	Com	Chr 24h supernatant	2	0.124
W101	Com	Chr 36h supernatant	2	0.122
W102	Com	Chr 36h supernatant	2	0.127
W103	Com	Chr 36h supernatant	2	0.124
W104	Com	Chr 36h supernatant	2	0.121
W105	Com	Chr 36h supernatant	2	0.116
W106	Ent	TSB	2	0.138
W107	Ent	TSB	2	0.12
W108	Ent	TSB	2	0.129
W109	Ent	TSB	2	0.132
W110	Ent	TSB	2	0.113
W111	Ent	Chr 24h supernatant	2	0.132
W112	Ent	Chr 24h supernatant	2	0.139
W113	Ent	Chr 24h supernatant	2	0.13
W114	Ent	Chr 24h supernatant	2	0.129
W115	Ent	Chr 24h supernatant	2	0.141
W116	Ent	Chr 36h supernatant	2	0.135
W117	Ent	Chr 36h supernatant	2	0.136
W118	Ent	Chr 36h supernatant	2	0.203
W119	Ent	Chr 36h supernatant	2	0.137
W120	Ent	Chr 36h supernatant	2	0.132
W121	Pan	TSB	2	0.124
W122	Pan	TSB	2	0.159
W123	Pan	TSB	2	0.162
W124	Pan	TSB	2	0.162
W125	Pan	TSB	2	0.162
W126	Pan	Chr 24h supernatant	2	0.131
W127	Pan	Chr 24h supernatant	2	0.132
W128	Pan	Chr 24h supernatant	2	0.135
W129	Pan	Chr 24h supernatant	2	0.135
W130	Pan	Chr 24h supernatant	2	0.136
W131	Pan	Chr 36h supernatant	2	0.142
W132	Pan	Chr 36h supernatant	2	0.141
W133	Pan	Chr 36h supernatant	2	0.134
W134	Pan	Chr 36h supernatant	2	0.145
W135	Pan	Chr 36h supernatant	2	0.118
W136	Pse	TSB	2	0.13
W137	Pse	TSB	2	0.142
W138	Pse	TSB	2	0.133
W139	Pse	TSB	2	0.109
W140	Pse	TSB	2	0.121
W141	Pse	Chr 24h supernatant	2	0.126
W142	Pse	Chr 24h supernatant	2	0.134
W143	Pse	Chr 24h supernatant	2	0.126
W144	Pse	Chr 24h supernatant	2	0.126
W145	Pse	Chr 24h supernatant	2	0.126
W146	Pse	Chr 36h supernatant	2	0.13
W147	Pse	Chr 36h supernatant	2	0.126
W148	Pse	Chr 36h supernatant	2	0.125
W149	Pse	Chr 36h supernatant	2	0.126
W150	Pse	Chr 36h supernatant	2	0.121
W151	Aci	TSB	3	0.149
W152	Aci	TSB	3	0.164
W153	Aci	TSB	3	0.157
W154	Aci	TSB	3	0.173
W155	Aci	TSB	3	0.173
W156	Aci	Chr 24h supernatant	3	0.13
W157	Aci	Chr 24h supernatant	3	0.134
W158	Aci	Chr 24h supernatant	3	0.136
W159	Aci	Chr 24h supernatant	3	0.136
W160	Aci	Chr 24h supernatant	3	0.139
W161	Aci	Chr 36h supernatant	3	0.123
W162	Aci	Chr 36h supernatant	3	0.132
W163	Aci	Chr 36h supernatant	3	0.13
W164	Aci	Chr 36h supernatant	3	0.137
W165	Aci	Chr 36h supernatant	3	0.141
W166	Com	TSB	3	0.127
W167	Com	TSB	3	0.148
W168	Com	TSB	3	0.15
W169	Com	TSB	3	0.158
W170	Com	TSB	3	0.158
W171	Com	Chr 24h supernatant	3	0.128
W172	Com	Chr 24h supernatant	3	0.124
W173	Com	Chr 24h supernatant	3	0.123
W174	Com	Chr 24h supernatant	3	0.128
W175	Com	Chr 24h supernatant	3	0.131
W176	Com	Chr 36h supernatant	3	0.125
W177	Com	Chr 36h supernatant	3	0.128
W178	Com	Chr 36h supernatant	3	0.127
W179	Com	Chr 36h supernatant	3	0.126
W180	Com	Chr 36h supernatant	3	0.119
W181	Ent	TSB	3	0.148
W182	Ent	TSB	3	0.134
W183	Ent	TSB	3	0.139
W184	Ent	TSB	3	0.144
W185	Ent	TSB	3	0.126
W186	Ent	Chr 24h supernatant	3	0.135
W187	Ent	Chr 24h supernatant	3	0.141
W188	Ent	Chr 24h supernatant	3	0.134
W189	Ent	Chr 24h supernatant	3	0.131
W190	Ent	Chr 24h supernatant	3	0.143
W191	Ent	Chr 36h supernatant	3	0.138
W192	Ent	Chr 36h supernatant	3	0.138
W193	Ent	Chr 36h supernatant	3	0.177
W194	Ent	Chr 36h supernatant	3	0.139
W195	Ent	Chr 36h supernatant	3	0.134
W196	Pan	TSB	3	0.127
W197	Pan	TSB	3	0.162
W198	Pan	TSB	3	0.163
W199	Pan	TSB	3	0.162
W200	Pan	TSB	3	0.16
W201	Pan	Chr 24h supernatant	3	0.13
W202	Pan	Chr 24h supernatant	3	0.132
W203	Pan	Chr 24h supernatant	3	0.136
W204	Pan	Chr 24h supernatant	3	0.136
W205	Pan	Chr 24h supernatant	3	0.135
W206	Pan	Chr 36h supernatant	3	0.142
W207	Pan	Chr 36h supernatant	3	0.143
W208	Pan	Chr 36h supernatant	3	0.134
W209	Pan	Chr 36h supernatant	3	0.147
W210	Pan	Chr 36h supernatant	3	0.118
W211	Pse	TSB	3	0.131
W212	Pse	TSB	3	0.143
W213	Pse	TSB	3	0.134
W214	Pse	TSB	3	0.111
W215	Pse	TSB	3	0.122
W216	Pse	Chr 24h supernatant	3	0.126
W217	Pse	Chr 24h supernatant	3	0.134
W218	Pse	Chr 24h supernatant	3	0.126
W219	Pse	Chr 24h supernatant	3	0.127
W220	Pse	Chr 24h supernatant	3	0.125
W221	Pse	Chr 36h supernatant	3	0.13
W222	Pse	Chr 36h supernatant	3	0.125
W223	Pse	Chr 36h supernatant	3	0.125
W224	Pse	Chr 36h supernatant	3	0.127
W225	Pse	Chr 36h supernatant	3	0.121
W226	Aci	TSB	4	0.175
W227	Aci	TSB	4	0.189
W228	Aci	TSB	4	0.182
W229	Aci	TSB	4	0.194
W230	Aci	TSB	4	0.195
W231	Aci	Chr 24h supernatant	4	0.138
W232	Aci	Chr 24h supernatant	4	0.141
W233	Aci	Chr 24h supernatant	4	0.144
W234	Aci	Chr 24h supernatant	4	0.144
W235	Aci	Chr 24h supernatant	4	0.148
W236	Aci	Chr 36h supernatant	4	0.127
W237	Aci	Chr 36h supernatant	4	0.134
W238	Aci	Chr 36h supernatant	4	0.135
W239	Aci	Chr 36h supernatant	4	0.145
W240	Aci	Chr 36h supernatant	4	0.149
W241	Com	TSB	4	0.134
W242	Com	TSB	4	0.154
W243	Com	TSB	4	0.156
W244	Com	TSB	4	0.164
W245	Com	TSB	4	0.163
W246	Com	Chr 24h supernatant	4	0.132
W247	Com	Chr 24h supernatant	4	0.128
W248	Com	Chr 24h supernatant	4	0.127
W249	Com	Chr 24h supernatant	4	0.132
W250	Com	Chr 24h supernatant	4	0.135
W251	Com	Chr 36h supernatant	4	0.127
W252	Com	Chr 36h supernatant	4	0.131
W253	Com	Chr 36h supernatant	4	0.129
W254	Com	Chr 36h supernatant	4	0.128
W255	Com	Chr 36h supernatant	4	0.121
W256	Ent	TSB	4	0.178
W257	Ent	TSB	4	0.167
W258	Ent	TSB	4	0.172
W259	Ent	TSB	4	0.172
W260	Ent	TSB	4	0.159
W261	Ent	Chr 24h supernatant	4	0.142
W262	Ent	Chr 24h supernatant	4	0.147
W263	Ent	Chr 24h supernatant	4	0.14
W264	Ent	Chr 24h supernatant	4	0.138
W265	Ent	Chr 24h supernatant	4	0.15
W266	Ent	Chr 36h supernatant	4	0.143
W267	Ent	Chr 36h supernatant	4	0.143
W268	Ent	Chr 36h supernatant	4	0.166
W269	Ent	Chr 36h supernatant	4	0.144
W270	Ent	Chr 36h supernatant	4	0.14
W271	Pan	TSB	4	0.14
W272	Pan	TSB	4	0.173
W273	Pan	TSB	4	0.172
W274	Pan	TSB	4	0.174
W275	Pan	TSB	4	0.175
W276	Pan	Chr 24h supernatant	4	0.135
W277	Pan	Chr 24h supernatant	4	0.137
W278	Pan	Chr 24h supernatant	4	0.141
W279	Pan	Chr 24h supernatant	4	0.142
W280	Pan	Chr 24h supernatant	4	0.139
W281	Pan	Chr 36h supernatant	4	0.144
W282	Pan	Chr 36h supernatant	4	0.145
W283	Pan	Chr 36h supernatant	4	0.134
W284	Pan	Chr 36h supernatant	4	0.147
W285	Pan	Chr 36h supernatant	4	0.118
W286	Pse	TSB	4	0.133
W287	Pse	TSB	4	0.144
W288	Pse	TSB	4	0.136
W289	Pse	TSB	4	0.113
W290	Pse	TSB	4	0.125
W291	Pse	Chr 24h supernatant	4	0.125
W292	Pse	Chr 24h supernatant	4	0.135
W293	Pse	Chr 24h supernatant	4	0.127
W294	Pse	Chr 24h supernatant	4	0.127
W295	Pse	Chr 24h supernatant	4	0.125
W296	Pse	Chr 36h supernatant	4	0.13
W297	Pse	Chr 36h supernatant	4	0.125
W298	Pse	Chr 36h supernatant	4	0.126
W299	Pse	Chr 36h supernatant	4	0.126
W300	Pse	Chr 36h supernatant	4	0.12
W301	Aci	TSB	5	0.208
W302	Aci	TSB	5	0.219
W303	Aci	TSB	5	0.213
W304	Aci	TSB	5	0.223
W305	Aci	TSB	5	0.223
W306	Aci	Chr 24h supernatant	5	0.145
W307	Aci	Chr 24h supernatant	5	0.149
W308	Aci	Chr 24h supernatant	5	0.152
W309	Aci	Chr 24h supernatant	5	0.152
W310	Aci	Chr 24h supernatant	5	0.157
W311	Aci	Chr 36h supernatant	5	0.13
W312	Aci	Chr 36h supernatant	5	0.136
W313	Aci	Chr 36h supernatant	5	0.138
W314	Aci	Chr 36h supernatant	5	0.151
W315	Aci	Chr 36h supernatant	5	0.159
W316	Com	TSB	5	0.149
W317	Com	TSB	5	0.167
W318	Com	TSB	5	0.167
W319	Com	TSB	5	0.175
W320	Com	TSB	5	0.175
W321	Com	Chr 24h supernatant	5	0.136
W322	Com	Chr 24h supernatant	5	0.134
W323	Com	Chr 24h supernatant	5	0.132
W324	Com	Chr 24h supernatant	5	0.138
W325	Com	Chr 24h supernatant	5	0.14
W326	Com	Chr 36h supernatant	5	0.13
W327	Com	Chr 36h supernatant	5	0.134
W328	Com	Chr 36h supernatant	5	0.133
W329	Com	Chr 36h supernatant	5	0.132
W330	Com	Chr 36h supernatant	5	0.126
W331	Ent	TSB	5	0.246
W332	Ent	TSB	5	0.242
W333	Ent	TSB	5	0.245
W334	Ent	TSB	5	0.241
W335	Ent	TSB	5	0.231
W336	Ent	Chr 24h supernatant	5	0.151
W337	Ent	Chr 24h supernatant	5	0.157
W338	Ent	Chr 24h supernatant	5	0.15
W339	Ent	Chr 24h supernatant	5	0.147
W340	Ent	Chr 24h supernatant	5	0.158
W341	Ent	Chr 36h supernatant	5	0.15
W342	Ent	Chr 36h supernatant	5	0.15
W343	Ent	Chr 36h supernatant	5	0.166
W344	Ent	Chr 36h supernatant	5	0.151
W345	Ent	Chr 36h supernatant	5	0.147
W346	Pan	TSB	5	0.176
W347	Pan	TSB	5	0.21
W348	Pan	TSB	5	0.204
W349	Pan	TSB	5	0.207
W350	Pan	TSB	5	0.206
W351	Pan	Chr 24h supernatant	5	0.138
W352	Pan	Chr 24h supernatant	5	0.138
W353	Pan	Chr 24h supernatant	5	0.146
W354	Pan	Chr 24h supernatant	5	0.138
W355	Pan	Chr 24h supernatant	5	0.141
W356	Pan	Chr 36h supernatant	5	0.144
W357	Pan	Chr 36h supernatant	5	0.147
W358	Pan	Chr 36h supernatant	5	0.139
W359	Pan	Chr 36h supernatant	5	0.153
W360	Pan	Chr 36h supernatant	5	0.123
W361	Pse	TSB	5	0.139
W362	Pse	TSB	5	0.152
W363	Pse	TSB	5	0.142
W364	Pse	TSB	5	0.122
W365	Pse	TSB	5	0.132
W366	Pse	Chr 24h supernatant	5	0.127
W367	Pse	Chr 24h supernatant	5	0.137
W368	Pse	Chr 24h supernatant	5	0.128
W369	Pse	Chr 24h supernatant	5	0.129
W370	Pse	Chr 24h supernatant	5	0.127
W371	Pse	Chr 36h supernatant	5	0.131
W372	Pse	Chr 36h supernatant	5	0.127
W373	Pse	Chr 36h supernatant	5	0.126
W374	Pse	Chr 36h supernatant	5	0.127
W375	Pse	Chr 36h supernatant	5	0.121
W376	Aci	TSB	6	0.233
W377	Aci	TSB	6	0.242
W378	Aci	TSB	6	0.236
W379	Aci	TSB	6	0.246
W380	Aci	TSB	6	0.249
W381	Aci	Chr 24h supernatant	6	0.149
W382	Aci	Chr 24h supernatant	6	0.154
W383	Aci	Chr 24h supernatant	6	0.157
W384	Aci	Chr 24h supernatant	6	0.155
W385	Aci	Chr 24h supernatant	6	0.163
W386	Aci	Chr 36h supernatant	6	0.135
W387	Aci	Chr 36h supernatant	6	0.139
W388	Aci	Chr 36h supernatant	6	0.141
W389	Aci	Chr 36h supernatant	6	0.155
W390	Aci	Chr 36h supernatant	6	0.164
W391	Com	TSB	6	0.169
W392	Com	TSB	6	0.187
W393	Com	TSB	6	0.189
W394	Com	TSB	6	0.196
W395	Com	TSB	6	0.195
W396	Com	Chr 24h supernatant	6	0.142
W397	Com	Chr 24h supernatant	6	0.14
W398	Com	Chr 24h supernatant	6	0.139
W399	Com	Chr 24h supernatant	6	0.145
W400	Com	Chr 24h supernatant	6	0.148
W401	Com	Chr 36h supernatant	6	0.135
W402	Com	Chr 36h supernatant	6	0.139
W403	Com	Chr 36h supernatant	6	0.138
W404	Com	Chr 36h supernatant	6	0.137
W405	Com	Chr 36h supernatant	6	0.128
W406	Ent	TSB	6	0.306
W407	Ent	TSB	6	0.321
W408	Ent	TSB	6	0.328
W409	Ent	TSB	6	0.319
W410	Ent	TSB	6	0.3
W411	Ent	Chr 24h supernatant	6	0.161
W412	Ent	Chr 24h supernatant	6	0.168
W413	Ent	Chr 24h supernatant	6	0.161
W414	Ent	Chr 24h supernatant	6	0.158
W415	Ent	Chr 24h supernatant	6	0.171
W416	Ent	Chr 36h supernatant	6	0.157
W417	Ent	Chr 36h supernatant	6	0.156
W418	Ent	Chr 36h supernatant	6	0.168
W419	Ent	Chr 36h supernatant	6	0.158
W420	Ent	Chr 36h supernatant	6	0.152
W421	Pan	TSB	6	0.209
W422	Pan	TSB	6	0.232
W423	Pan	TSB	6	0.228
W424	Pan	TSB	6	0.235
W425	Pan	TSB	6	0.229
W426	Pan	Chr 24h supernatant	6	0.141
W427	Pan	Chr 24h supernatant	6	0.143
W428	Pan	Chr 24h supernatant	6	0.148
W429	Pan	Chr 24h supernatant	6	0.149
W430	Pan	Chr 24h supernatant	6	0.145
W431	Pan	Chr 36h supernatant	6	0.151
W432	Pan	Chr 36h supernatant	6	0.151
W433	Pan	Chr 36h supernatant	6	0.143
W434	Pan	Chr 36h supernatant	6	0.157
W435	Pan	Chr 36h supernatant	6	0.126
W436	Pse	TSB	6	0.164
W437	Pse	TSB	6	0.178
W438	Pse	TSB	6	0.165
W439	Pse	TSB	6	0.143
W440	Pse	TSB	6	0.156
W441	Pse	Chr 24h supernatant	6	0.134
W442	Pse	Chr 24h supernatant	6	0.145
W443	Pse	Chr 24h supernatant	6	0.136
W444	Pse	Chr 24h supernatant	6	0.136
W445	Pse	Chr 24h supernatant	6	0.133
W446	Pse	Chr 36h supernatant	6	0.138
W447	Pse	Chr 36h supernatant	6	0.13
W448	Pse	Chr 36h supernatant	6	0.136
W449	Pse	Chr 36h supernatant	6	0.132
W450	Pse	Chr 36h supernatant	6	0.125
W451	Aci	TSB	7	0.266
W452	Aci	TSB	7	0.275
W453	Aci	TSB	7	0.267
W454	Aci	TSB	7	0.274
W455	Aci	TSB	7	0.277
W456	Aci	Chr 24h supernatant	7	0.159
W457	Aci	Chr 24h supernatant	7	0.162
W458	Aci	Chr 24h supernatant	7	0.167
W459	Aci	Chr 24h supernatant	7	0.166
W460	Aci	Chr 24h supernatant	7	0.175
W461	Aci	Chr 36h supernatant	7	0.138
W462	Aci	Chr 36h supernatant	7	0.143
W463	Aci	Chr 36h supernatant	7	0.145
W464	Aci	Chr 36h supernatant	7	0.163
W465	Aci	Chr 36h supernatant	7	0.175
W466	Com	TSB	7	0.2
W467	Com	TSB	7	0.217
W468	Com	TSB	7	0.218
W469	Com	TSB	7	0.223
W470	Com	TSB	7	0.223
W471	Com	Chr 24h supernatant	7	0.149
W472	Com	Chr 24h supernatant	7	0.147
W473	Com	Chr 24h supernatant	7	0.146
W474	Com	Chr 24h supernatant	7	0.152
W475	Com	Chr 24h supernatant	7	0.154
W476	Com	Chr 36h supernatant	7	0.141
W477	Com	Chr 36h supernatant	7	0.144
W478	Com	Chr 36h supernatant	7	0.142
W479	Com	Chr 36h supernatant	7	0.142
W480	Com	Chr 36h supernatant	7	0.135
W481	Ent	TSB	7	0.405
W482	Ent	TSB	7	0.377
W483	Ent	TSB	7	0.412
W484	Ent	TSB	7	0.394
W485	Ent	TSB	7	0.39
W486	Ent	Chr 24h supernatant	7	0.176
W487	Ent	Chr 24h supernatant	7	0.182
W488	Ent	Chr 24h supernatant	7	0.174
W489	Ent	Chr 24h supernatant	7	0.17
W490	Ent	Chr 24h supernatant	7	0.187
W491	Ent	Chr 36h supernatant	7	0.166
W492	Ent	Chr 36h supernatant	7	0.166
W493	Ent	Chr 36h supernatant	7	0.169
W494	Ent	Chr 36h supernatant	7	0.168
W495	Ent	Chr 36h supernatant	7	0.164
W496	Pan	TSB	7	0.24
W497	Pan	TSB	7	0.254
W498	Pan	TSB	7	0.254
W499	Pan	TSB	7	0.25
W500	Pan	TSB	7	0.247
W501	Pan	Chr 24h supernatant	7	0.148
W502	Pan	Chr 24h supernatant	7	0.151
W503	Pan	Chr 24h supernatant	7	0.155
W504	Pan	Chr 24h supernatant	7	0.16
W505	Pan	Chr 24h supernatant	7	0.155
W506	Pan	Chr 36h supernatant	7	0.158
W507	Pan	Chr 36h supernatant	7	0.155
W508	Pan	Chr 36h supernatant	7	0.148
W509	Pan	Chr 36h supernatant	7	0.157
W510	Pan	Chr 36h supernatant	7	0.13
W511	Pse	TSB	7	0.193
W512	Pse	TSB	7	0.205
W513	Pse	TSB	7	0.193
W514	Pse	TSB	7	0.177
W515	Pse	TSB	7	0.177
W516	Pse	Chr 24h supernatant	7	0.144
W517	Pse	Chr 24h supernatant	7	0.154
W518	Pse	Chr 24h supernatant	7	0.142
W519	Pse	Chr 24h supernatant	7	0.143
W520	Pse	Chr 24h supernatant	7	0.137
W521	Pse	Chr 36h supernatant	7	0.14
W522	Pse	Chr 36h supernatant	7	0.131
W523	Pse	Chr 36h supernatant	7	0.133
W524	Pse	Chr 36h supernatant	7	0.135
W525	Pse	Chr 36h supernatant	7	0.131
W526	Aci	TSB	8	0.297
W527	Aci	TSB	8	0.308
W528	Aci	TSB	8	0.298
W529	Aci	TSB	8	0.304
W530	Aci	TSB	8	0.307
W531	Aci	Chr 24h supernatant	8	0.17
W532	Aci	Chr 24h supernatant	8	0.174
W533	Aci	Chr 24h supernatant	8	0.179
W534	Aci	Chr 24h supernatant	8	0.179
W535	Aci	Chr 24h supernatant	8	0.188
W536	Aci	Chr 36h supernatant	8	0.147
W537	Aci	Chr 36h supernatant	8	0.148
W538	Aci	Chr 36h supernatant	8	0.152
W539	Aci	Chr 36h supernatant	8	0.175
W540	Aci	Chr 36h supernatant	8	0.193
W541	Com	TSB	8	0.24
W542	Com	TSB	8	0.254
W543	Com	TSB	8	0.252
W544	Com	TSB	8	0.256
W545	Com	TSB	8	0.258
W546	Com	Chr 24h supernatant	8	0.155
W547	Com	Chr 24h supernatant	8	0.154
W548	Com	Chr 24h supernatant	8	0.153
W549	Com	Chr 24h supernatant	8	0.159
W550	Com	Chr 24h supernatant	8	0.161
W551	Com	Chr 36h supernatant	8	0.145
W552	Com	Chr 36h supernatant	8	0.149
W553	Com	Chr 36h supernatant	8	0.149
W554	Com	Chr 36h supernatant	8	0.147
W555	Com	Chr 36h supernatant	8	0.14
W556	Ent	TSB	8	0.554
W557	Ent	TSB	8	0.512
W558	Ent	TSB	8	0.551
W559	Ent	TSB	8	0.566
W560	Ent	TSB	8	0.545
W561	Ent	Chr 24h supernatant	8	0.191
W562	Ent	Chr 24h supernatant	8	0.195
W563	Ent	Chr 24h supernatant	8	0.187
W564	Ent	Chr 24h supernatant	8	0.183
W565	Ent	Chr 24h supernatant	8	0.201
W566	Ent	Chr 36h supernatant	8	0.176
W567	Ent	Chr 36h supernatant	8	0.175
W568	Ent	Chr 36h supernatant	8	0.169
W569	Ent	Chr 36h supernatant	8	0.179
W570	Ent	Chr 36h supernatant	8	0.175
W571	Pan	TSB	8	0.271
W572	Pan	TSB	8	0.287
W573	Pan	TSB	8	0.28
W574	Pan	TSB	8	0.276
W575	Pan	TSB	8	0.265
W576	Pan	Chr 24h supernatant	8	0.154
W577	Pan	Chr 24h supernatant	8	0.155
W578	Pan	Chr 24h supernatant	8	0.156
W579	Pan	Chr 24h supernatant	8	0.158
W580	Pan	Chr 24h supernatant	8	0.161
W581	Pan	Chr 36h supernatant	8	0.154
W582	Pan	Chr 36h supernatant	8	0.156
W583	Pan	Chr 36h supernatant	8	0.149
W584	Pan	Chr 36h supernatant	8	0.163
W585	Pan	Chr 36h supernatant	8	0.13
W586	Pse	TSB	8	0.208
W587	Pse	TSB	8	0.218
W588	Pse	TSB	8	0.207
W589	Pse	TSB	8	0.192
W590	Pse	TSB	8	0.199
W591	Pse	Chr 24h supernatant	8	0.153
W592	Pse	Chr 24h supernatant	8	0.157
W593	Pse	Chr 24h supernatant	8	0.144
W594	Pse	Chr 24h supernatant	8	0.149
W595	Pse	Chr 24h supernatant	8	0.149
W596	Pse	Chr 36h supernatant	8	0.14
W597	Pse	Chr 36h supernatant	8	0.14
W598	Pse	Chr 36h supernatant	8	0.137
W599	Pse	Chr 36h supernatant	8	0.137
W600	Pse	Chr 36h supernatant	8	0.134
W601	Aci	TSB	9	0.322
W602	Aci	TSB	9	0.338
W603	Aci	TSB	9	0.329
W604	Aci	TSB	9	0.332
W605	Aci	TSB	9	0.341
W606	Aci	Chr 24h supernatant	9	0.177
W607	Aci	Chr 24h supernatant	9	0.181
W608	Aci	Chr 24h supernatant	9	0.186
W609	Aci	Chr 24h supernatant	9	0.187
W610	Aci	Chr 24h supernatant	9	0.198
W611	Aci	Chr 36h supernatant	9	0.149
W612	Aci	Chr 36h supernatant	9	0.15
W613	Aci	Chr 36h supernatant	9	0.154
W614	Aci	Chr 36h supernatant	9	0.182
W615	Aci	Chr 36h supernatant	9	0.204
W616	Com	TSB	9	0.274
W617	Com	TSB	9	0.29
W618	Com	TSB	9	0.287
W619	Com	TSB	9	0.288
W620	Com	TSB	9	0.294
W621	Com	Chr 24h supernatant	9	0.158
W622	Com	Chr 24h supernatant	9	0.156
W623	Com	Chr 24h supernatant	9	0.155
W624	Com	Chr 24h supernatant	9	0.162
W625	Com	Chr 24h supernatant	9	0.165
W626	Com	Chr 36h supernatant	9	0.146
W627	Com	Chr 36h supernatant	9	0.151
W628	Com	Chr 36h supernatant	9	0.149
W629	Com	Chr 36h supernatant	9	0.148
W630	Com	Chr 36h supernatant	9	0.143
W631	Ent	TSB	9	0.711
W632	Ent	TSB	9	0.657
W633	Ent	TSB	9	0.668
W634	Ent	TSB	9	0.673
W635	Ent	TSB	9	0.691
W636	Ent	Chr 24h supernatant	9	0.204
W637	Ent	Chr 24h supernatant	9	0.208
W638	Ent	Chr 24h supernatant	9	0.2
W639	Ent	Chr 24h supernatant	9	0.195
W640	Ent	Chr 24h supernatant	9	0.214
W641	Ent	Chr 36h supernatant	9	0.182
W642	Ent	Chr 36h supernatant	9	0.182
W643	Ent	Chr 36h supernatant	9	0.17
W644	Ent	Chr 36h supernatant	9	0.186
W645	Ent	Chr 36h supernatant	9	0.183
W646	Pan	TSB	9	0.32
W647	Pan	TSB	9	0.335
W648	Pan	TSB	9	0.331
W649	Pan	TSB	9	0.319
W650	Pan	TSB	9	0.326
W651	Pan	Chr 24h supernatant	9	0.16
W652	Pan	Chr 24h supernatant	9	0.158
W653	Pan	Chr 24h supernatant	9	0.167
W654	Pan	Chr 24h supernatant	9	0.164
W655	Pan	Chr 24h supernatant	9	0.167
W656	Pan	Chr 36h supernatant	9	0.164
W657	Pan	Chr 36h supernatant	9	0.155
W658	Pan	Chr 36h supernatant	9	0.158
W659	Pan	Chr 36h supernatant	9	0.162
W660	Pan	Chr 36h supernatant	9	0.136
W661	Pse	TSB	9	0.226
W662	Pse	TSB	9	0.236
W663	Pse	TSB	9	0.225
W664	Pse	TSB	9	0.209
W665	Pse	TSB	9	0.217
W666	Pse	Chr 24h supernatant	9	0.145
W667	Pse	Chr 24h supernatant	9	0.157
W668	Pse	Chr 24h supernatant	9	0.146
W669	Pse	Chr 24h supernatant	9	0.152
W670	Pse	Chr 24h supernatant	9	0.148
W671	Pse	Chr 36h supernatant	9	0.148
W672	Pse	Chr 36h supernatant	9	0.138
W673	Pse	Chr 36h supernatant	9	0.14
W674	Pse	Chr 36h supernatant	9	0.141
W675	Pse	Chr 36h supernatant	9	0.148
W676	Aci	TSB	10	0.359
W677	Aci	TSB	10	0.382
W678	Aci	TSB	10	0.376
W679	Aci	TSB	10	0.371
W680	Aci	TSB	10	0.385
W681	Aci	Chr 24h supernatant	10	0.187
W682	Aci	Chr 24h supernatant	10	0.189
W683	Aci	Chr 24h supernatant	10	0.193
W684	Aci	Chr 24h supernatant	10	0.193
W685	Aci	Chr 24h supernatant	10	0.209
W686	Aci	Chr 36h supernatant	10	0.154
W687	Aci	Chr 36h supernatant	10	0.154
W688	Aci	Chr 36h supernatant	10	0.158
W689	Aci	Chr 36h supernatant	10	0.189
W690	Aci	Chr 36h supernatant	10	0.22
W691	Com	TSB	10	0.306
W692	Com	TSB	10	0.326
W693	Com	TSB	10	0.32
W694	Com	TSB	10	0.319
W695	Com	TSB	10	0.325
W696	Com	Chr 24h supernatant	10	0.164
W697	Com	Chr 24h supernatant	10	0.164
W698	Com	Chr 24h supernatant	10	0.162
W699	Com	Chr 24h supernatant	10	0.167
W700	Com	Chr 24h supernatant	10	0.171
W701	Com	Chr 36h supernatant	10	0.151
W702	Com	Chr 36h supernatant	10	0.155
W703	Com	Chr 36h supernatant	10	0.154
W704	Com	Chr 36h supernatant	10	0.153
W705	Com	Chr 36h supernatant	10	0.152
W706	Ent	TSB	10	0.764
W707	Ent	TSB	10	0.755
W708	Ent	TSB	10	0.752
W709	Ent	TSB	10	0.753
W710	Ent	TSB	10	0.76
W711	Ent	Chr 24h supernatant	10	0.217
W712	Ent	Chr 24h supernatant	10	0.223
W713	Ent	Chr 24h supernatant	10	0.213
W714	Ent	Chr 24h supernatant	10	0.205
W715	Ent	Chr 24h supernatant	10	0.229
W716	Ent	Chr 36h supernatant	10	0.191
W717	Ent	Chr 36h supernatant	10	0.195
W718	Ent	Chr 36h supernatant	10	0.171
W719	Ent	Chr 36h supernatant	10	0.198
W720	Ent	Chr 36h supernatant	10	0.195
W721	Pan	TSB	10	0.368
W722	Pan	TSB	10	0.376
W723	Pan	TSB	10	0.366
W724	Pan	TSB	10	0.359
W725	Pan	TSB	10	0.35
W726	Pan	Chr 24h supernatant	10	0.161
W727	Pan	Chr 24h supernatant	10	0.164
W728	Pan	Chr 24h supernatant	10	0.174
W729	Pan	Chr 24h supernatant	10	0.17
W730	Pan	Chr 24h supernatant	10	0.18
W731	Pan	Chr 36h supernatant	10	0.16
W732	Pan	Chr 36h supernatant	10	0.161
W733	Pan	Chr 36h supernatant	10	0.162
W734	Pan	Chr 36h supernatant	10	0.167
W735	Pan	Chr 36h supernatant	10	0.145
W736	Pse	TSB	10	0.257
W737	Pse	TSB	10	0.267
W738	Pse	TSB	10	0.257
W739	Pse	TSB	10	0.249
W740	Pse	TSB	10	0.249
W741	Pse	Chr 24h supernatant	10	0.164
W742	Pse	Chr 24h supernatant	10	0.162
W743	Pse	Chr 24h supernatant	10	0.149
W744	Pse	Chr 24h supernatant	10	0.157
W745	Pse	Chr 24h supernatant	10	0.156
W746	Pse	Chr 36h supernatant	10	0.153
W747	Pse	Chr 36h supernatant	10	0.141
W748	Pse	Chr 36h supernatant	10	0.145
W749	Pse	Chr 36h supernatant	10	0.146
W750	Pse	Chr 36h supernatant	10	0.145
W751	Aci	TSB	11	0.391
W752	Aci	TSB	11	0.412
W753	Aci	TSB	11	0.399
W754	Aci	TSB	11	0.391
W755	Aci	TSB	11	0.403
W756	Aci	Chr 24h supernatant	11	0.196
W757	Aci	Chr 24h supernatant	11	0.198
W758	Aci	Chr 24h supernatant	11	0.203
W759	Aci	Chr 24h supernatant	11	0.202
W760	Aci	Chr 24h supernatant	11	0.219
W761	Aci	Chr 36h supernatant	11	0.158
W762	Aci	Chr 36h supernatant	11	0.156
W763	Aci	Chr 36h supernatant	11	0.162
W764	Aci	Chr 36h supernatant	11	0.196
W765	Aci	Chr 36h supernatant	11	0.23
W766	Com	TSB	11	0.338
W767	Com	TSB	11	0.363
W768	Com	TSB	11	0.345
W769	Com	TSB	11	0.343
W770	Com	TSB	11	0.35
W771	Com	Chr 24h supernatant	11	0.164
W772	Com	Chr 24h supernatant	11	0.162
W773	Com	Chr 24h supernatant	11	0.162
W774	Com	Chr 24h supernatant	11	0.168
W775	Com	Chr 24h supernatant	11	0.17
W776	Com	Chr 36h supernatant	11	0.15
W777	Com	Chr 36h supernatant	11	0.155
W778	Com	Chr 36h supernatant	11	0.152
W779	Com	Chr 36h supernatant	11	0.153
W780	Com	Chr 36h supernatant	11	0.146
W781	Ent	TSB	11	0.827
W782	Ent	TSB	11	0.812
W783	Ent	TSB	11	0.81
W784	Ent	TSB	11	0.802
W785	Ent	TSB	11	0.815
W786	Ent	Chr 24h supernatant	11	0.234
W787	Ent	Chr 24h supernatant	11	0.236
W788	Ent	Chr 24h supernatant	11	0.228
W789	Ent	Chr 24h supernatant	11	0.222
W790	Ent	Chr 24h supernatant	11	0.244
W791	Ent	Chr 36h supernatant	11	0.198
W792	Ent	Chr 36h supernatant	11	0.2
W793	Ent	Chr 36h supernatant	11	0.17
W794	Ent	Chr 36h supernatant	11	0.205
W795	Ent	Chr 36h supernatant	11	0.205
W796	Pan	TSB	11	0.424
W797	Pan	TSB	11	0.413
W798	Pan	TSB	11	0.405
W799	Pan	TSB	11	0.397
W800	Pan	TSB	11	0.39
W801	Pan	Chr 24h supernatant	11	0.164
W802	Pan	Chr 24h supernatant	11	0.164
W803	Pan	Chr 24h supernatant	11	0.176
W804	Pan	Chr 24h supernatant	11	0.177
W805	Pan	Chr 24h supernatant	11	0.187
W806	Pan	Chr 36h supernatant	11	0.167
W807	Pan	Chr 36h supernatant	11	0.158
W808	Pan	Chr 36h supernatant	11	0.157
W809	Pan	Chr 36h supernatant	11	0.163
W810	Pan	Chr 36h supernatant	11	0.137
W811	Pse	TSB	11	0.269
W812	Pse	TSB	11	0.28
W813	Pse	TSB	11	0.272
W814	Pse	TSB	11	0.263
W815	Pse	TSB	11	0.264
W816	Pse	Chr 24h supernatant	11	0.164
W817	Pse	Chr 24h supernatant	11	0.157
W818	Pse	Chr 24h supernatant	11	0.164
W819	Pse	Chr 24h supernatant	11	0.156
W820	Pse	Chr 24h supernatant	11	0.148
W821	Pse	Chr 36h supernatant	11	0.15
W822	Pse	Chr 36h supernatant	11	0.141
W823	Pse	Chr 36h supernatant	11	0.141
W824	Pse	Chr 36h supernatant	11	0.145
W825	Pse	Chr 36h supernatant	11	0.144
W826	Aci	TSB	12	0.44
W827	Aci	TSB	12	0.465
W828	Aci	TSB	12	0.454
W829	Aci	TSB	12	0.44
W830	Aci	TSB	12	0.453
W831	Aci	Chr 24h supernatant	12	0.216
W832	Aci	Chr 24h supernatant	12	0.215
W833	Aci	Chr 24h supernatant	12	0.222
W834	Aci	Chr 24h supernatant	12	0.218
W835	Aci	Chr 24h supernatant	12	0.239
W836	Aci	Chr 36h supernatant	12	0.173
W837	Aci	Chr 36h supernatant	12	0.167
W838	Aci	Chr 36h supernatant	12	0.174
W839	Aci	Chr 36h supernatant	12	0.216
W840	Aci	Chr 36h supernatant	12	0.254
W841	Com	TSB	12	0.368
W842	Com	TSB	12	0.398
W843	Com	TSB	12	0.381
W844	Com	TSB	12	0.383
W845	Com	TSB	12	0.383
W846	Com	Chr 24h supernatant	12	0.176
W847	Com	Chr 24h supernatant	12	0.173
W848	Com	Chr 24h supernatant	12	0.174
W849	Com	Chr 24h supernatant	12	0.179
W850	Com	Chr 24h supernatant	12	0.181
W851	Com	Chr 36h supernatant	12	0.159
W852	Com	Chr 36h supernatant	12	0.163
W853	Com	Chr 36h supernatant	12	0.161
W854	Com	Chr 36h supernatant	12	0.16
W855	Com	Chr 36h supernatant	12	0.155
W856	Ent	TSB	12	0.854
W857	Ent	TSB	12	0.848
W858	Ent	TSB	12	0.833
W859	Ent	TSB	12	0.831
W860	Ent	TSB	12	0.849
W861	Ent	Chr 24h supernatant	12	0.254
W862	Ent	Chr 24h supernatant	12	0.254
W863	Ent	Chr 24h supernatant	12	0.248
W864	Ent	Chr 24h supernatant	12	0.24
W865	Ent	Chr 24h supernatant	12	0.266
W866	Ent	Chr 36h supernatant	12	0.215
W867	Ent	Chr 36h supernatant	12	0.215
W868	Ent	Chr 36h supernatant	12	0.171
W869	Ent	Chr 36h supernatant	12	0.222
W870	Ent	Chr 36h supernatant	12	0.225
W871	Pan	TSB	12	0.45
W872	Pan	TSB	12	0.453
W873	Pan	TSB	12	0.444
W874	Pan	TSB	12	0.43
W875	Pan	TSB	12	0.415
W876	Pan	Chr 24h supernatant	12	0.169
W877	Pan	Chr 24h supernatant	12	0.174
W878	Pan	Chr 24h supernatant	12	0.186
W879	Pan	Chr 24h supernatant	12	0.198
W880	Pan	Chr 24h supernatant	12	0.198
W881	Pan	Chr 36h supernatant	12	0.17
W882	Pan	Chr 36h supernatant	12	0.165
W883	Pan	Chr 36h supernatant	12	0.163
W884	Pan	Chr 36h supernatant	12	0.178
W885	Pan	Chr 36h supernatant	12	0.154
W886	Pse	TSB	12	0.292
W887	Pse	TSB	12	0.303
W888	Pse	TSB	12	0.296
W889	Pse	TSB	12	0.28
W890	Pse	TSB	12	0.289
W891	Pse	Chr 24h supernatant	12	0.177
W892	Pse	Chr 24h supernatant	12	0.174
W893	Pse	Chr 24h supernatant	12	0.163
W894	Pse	Chr 24h supernatant	12	0.171
W895	Pse	Chr 24h supernatant	12	0.162
W896	Pse	Chr 36h supernatant	12	0.153
W897	Pse	Chr 36h supernatant	12	0.144
W898	Pse	Chr 36h supernatant	12	0.149
W899	Pse	Chr 36h supernatant	12	0.151
W900	Pse	Chr 36h supernatant	12	0.145
W901	Aci	TSB	13	0.47
W902	Aci	TSB	13	0.492
W903	Aci	TSB	13	0.488
W904	Aci	TSB	13	0.472
W905	Aci	TSB	13	0.482
W906	Aci	Chr 24h supernatant	13	0.22
W907	Aci	Chr 24h supernatant	13	0.221
W908	Aci	Chr 24h supernatant	13	0.223
W909	Aci	Chr 24h supernatant	13	0.225
W910	Aci	Chr 24h supernatant	13	0.242
W911	Aci	Chr 36h supernatant	13	0.179
W912	Aci	Chr 36h supernatant	13	0.169
W913	Aci	Chr 36h supernatant	13	0.178
W914	Aci	Chr 36h supernatant	13	0.212
W915	Aci	Chr 36h supernatant	13	0.253
W916	Com	TSB	13	0.417
W917	Com	TSB	13	0.436
W918	Com	TSB	13	0.414
W919	Com	TSB	13	0.422
W920	Com	TSB	13	0.426
W921	Com	Chr 24h supernatant	13	0.172
W922	Com	Chr 24h supernatant	13	0.169
W923	Com	Chr 24h supernatant	13	0.169
W924	Com	Chr 24h supernatant	13	0.174
W925	Com	Chr 24h supernatant	13	0.178
W926	Com	Chr 36h supernatant	13	0.155
W927	Com	Chr 36h supernatant	13	0.16
W928	Com	Chr 36h supernatant	13	0.157
W929	Com	Chr 36h supernatant	13	0.157
W930	Com	Chr 36h supernatant	13	0.152
W931	Ent	TSB	13	0.919
W932	Ent	TSB	13	0.912
W933	Ent	TSB	13	0.906
W934	Ent	TSB	13	0.905
W935	Ent	TSB	13	0.914
W936	Ent	Chr 24h supernatant	13	0.27
W937	Ent	Chr 24h supernatant	13	0.27
W938	Ent	Chr 24h supernatant	13	0.263
W939	Ent	Chr 24h supernatant	13	0.257
W940	Ent	Chr 24h supernatant	13	0.282
W941	Ent	Chr 36h supernatant	13	0.222
W942	Ent	Chr 36h supernatant	13	0.226
W943	Ent	Chr 36h supernatant	13	0.171
W944	Ent	Chr 36h supernatant	13	0.234
W945	Ent	Chr 36h supernatant	13	0.235
W946	Pan	TSB	13	0.511
W947	Pan	TSB	13	0.509
W948	Pan	TSB	13	0.501
W949	Pan	TSB	13	0.496
W950	Pan	TSB	13	0.479
W951	Pan	Chr 24h supernatant	13	0.179
W952	Pan	Chr 24h supernatant	13	0.18
W953	Pan	Chr 24h supernatant	13	0.179
W954	Pan	Chr 24h supernatant	13	0.194
W955	Pan	Chr 24h supernatant	13	0.208
W956	Pan	Chr 36h supernatant	13	0.165
W957	Pan	Chr 36h supernatant	13	0.158
W958	Pan	Chr 36h supernatant	13	0.156
W959	Pan	Chr 36h supernatant	13	0.174
W960	Pan	Chr 36h supernatant	13	0.143
W961	Pse	TSB	13	0.305
W962	Pse	TSB	13	0.322
W963	Pse	TSB	13	0.321
W964	Pse	TSB	13	0.302
W965	Pse	TSB	13	0.316
W966	Pse	Chr 24h supernatant	13	0.171
W967	Pse	Chr 24h supernatant	13	0.19
W968	Pse	Chr 24h supernatant	13	0.158
W969	Pse	Chr 24h supernatant	13	0.162
W970	Pse	Chr 24h supernatant	13	0.166
W971	Pse	Chr 36h supernatant	13	0.153
W972	Pse	Chr 36h supernatant	13	0.155
W973	Pse	Chr 36h supernatant	13	0.148
W974	Pse	Chr 36h supernatant	13	0.147
W975	Pse	Chr 36h supernatant	13	0.147
W976	Aci	TSB	14	0.514
W977	Aci	TSB	14	0.535
W978	Aci	TSB	14	0.533
W979	Aci	TSB	14	0.535
W980	Aci	TSB	14	0.539
W981	Aci	Chr 24h supernatant	14	0.234
W982	Aci	Chr 24h supernatant	14	0.232
W983	Aci	Chr 24h supernatant	14	0.235
W984	Aci	Chr 24h supernatant	14	0.237
W985	Aci	Chr 24h supernatant	14	0.254
W986	Aci	Chr 36h supernatant	14	0.192
W987	Aci	Chr 36h supernatant	14	0.179
W988	Aci	Chr 36h supernatant	14	0.188
W989	Aci	Chr 36h supernatant	14	0.225
W990	Aci	Chr 36h supernatant	14	0.264
W991	Com	TSB	14	0.439
W992	Com	TSB	14	0.439
W993	Com	TSB	14	0.43
W994	Com	TSB	14	0.419
W995	Com	TSB	14	0.438
W996	Com	Chr 24h supernatant	14	0.177
W997	Com	Chr 24h supernatant	14	0.175
W998	Com	Chr 24h supernatant	14	0.176
W999	Com	Chr 24h supernatant	14	0.181
W1000	Com	Chr 24h supernatant	14	0.184
W1001	Com	Chr 36h supernatant	14	0.159
W1002	Com	Chr 36h supernatant	14	0.163
W1003	Com	Chr 36h supernatant	14	0.161
W1004	Com	Chr 36h supernatant	14	0.16
W1005	Com	Chr 36h supernatant	14	0.154
W1006	Ent	TSB	14	0.941
W1007	Ent	TSB	14	0.93
W1008	Ent	TSB	14	0.922
W1009	Ent	TSB	14	0.915
W1010	Ent	TSB	14	0.926
W1011	Ent	Chr 24h supernatant	14	0.284
W1012	Ent	Chr 24h supernatant	14	0.285
W1013	Ent	Chr 24h supernatant	14	0.279
W1014	Ent	Chr 24h supernatant	14	0.272
W1015	Ent	Chr 24h supernatant	14	0.302
W1016	Ent	Chr 36h supernatant	14	0.235
W1017	Ent	Chr 36h supernatant	14	0.237
W1018	Ent	Chr 36h supernatant	14	0.172
W1019	Ent	Chr 36h supernatant	14	0.248
W1020	Ent	Chr 36h supernatant	14	0.254
W1021	Pan	TSB	14	0.521
W1022	Pan	TSB	14	0.535
W1023	Pan	TSB	14	0.527
W1024	Pan	TSB	14	0.525
W1025	Pan	TSB	14	0.507
W1026	Pan	Chr 24h supernatant	14	0.175
W1027	Pan	Chr 24h supernatant	14	0.18
W1028	Pan	Chr 24h supernatant	14	0.19
W1029	Pan	Chr 24h supernatant	14	0.205
W1030	Pan	Chr 24h supernatant	14	0.206
W1031	Pan	Chr 36h supernatant	14	0.173
W1032	Pan	Chr 36h supernatant	14	0.168
W1033	Pan	Chr 36h supernatant	14	0.164
W1034	Pan	Chr 36h supernatant	14	0.172
W1035	Pan	Chr 36h supernatant	14	0.147
W1036	Pse	TSB	14	0.32
W1037	Pse	TSB	14	0.335
W1038	Pse	TSB	14	0.337
W1039	Pse	TSB	14	0.31
W1040	Pse	TSB	14	0.326
W1041	Pse	Chr 24h supernatant	14	0.189
W1042	Pse	Chr 24h supernatant	14	0.177
W1043	Pse	Chr 24h supernatant	14	0.175
W1044	Pse	Chr 24h supernatant	14	0.172
W1045	Pse	Chr 24h supernatant	14	0.172
W1046	Pse	Chr 36h supernatant	14	0.165
W1047	Pse	Chr 36h supernatant	14	0.15
W1048	Pse	Chr 36h supernatant	14	0.153
W1049	Pse	Chr 36h supernatant	14	0.16
W1050	Pse	Chr 36h supernatant	14	0.143
W1051	Aci	TSB	15	0.577
W1052	Aci	TSB	15	0.599
W1053	Aci	TSB	15	0.605
W1054	Aci	TSB	15	0.586
W1055	Aci	TSB	15	0.594
W1056	Aci	Chr 24h supernatant	15	0.261
W1057	Aci	Chr 24h supernatant	15	0.259
W1058	Aci	Chr 24h supernatant	15	0.26
W1059	Aci	Chr 24h supernatant	15	0.265
W1060	Aci	Chr 24h supernatant	15	0.284
W1061	Aci	Chr 36h supernatant	15	0.216
W1062	Aci	Chr 36h supernatant	15	0.198
W1063	Aci	Chr 36h supernatant	15	0.208
W1064	Aci	Chr 36h supernatant	15	0.252
W1065	Aci	Chr 36h supernatant	15	0.293
W1066	Com	TSB	15	0.481
W1067	Com	TSB	15	0.489
W1068	Com	TSB	15	0.481
W1069	Com	TSB	15	0.463
W1070	Com	TSB	15	0.485
W1071	Com	Chr 24h supernatant	15	0.191
W1072	Com	Chr 24h supernatant	15	0.186
W1073	Com	Chr 24h supernatant	15	0.186
W1074	Com	Chr 24h supernatant	15	0.193
W1075	Com	Chr 24h supernatant	15	0.195
W1076	Com	Chr 36h supernatant	15	0.169
W1077	Com	Chr 36h supernatant	15	0.174
W1078	Com	Chr 36h supernatant	15	0.172
W1079	Com	Chr 36h supernatant	15	0.173
W1080	Com	Chr 36h supernatant	15	0.169
W1081	Ent	TSB	15	0.994
W1082	Ent	TSB	15	0.992
W1083	Ent	TSB	15	0.978
W1084	Ent	TSB	15	0.974
W1085	Ent	TSB	15	0.993
W1086	Ent	Chr 24h supernatant	15	0.321
W1087	Ent	Chr 24h supernatant	15	0.318
W1088	Ent	Chr 24h supernatant	15	0.312
W1089	Ent	Chr 24h supernatant	15	0.305
W1090	Ent	Chr 24h supernatant	15	0.332
W1091	Ent	Chr 36h supernatant	15	0.264
W1092	Ent	Chr 36h supernatant	15	0.269
W1093	Ent	Chr 36h supernatant	15	0.175
W1094	Ent	Chr 36h supernatant	15	0.28
W1095	Ent	Chr 36h supernatant	15	0.284
W1096	Pan	TSB	15	0.564
W1097	Pan	TSB	15	0.577
W1098	Pan	TSB	15	0.567
W1099	Pan	TSB	15	0.565
W1100	Pan	TSB	15	0.545
W1101	Pan	Chr 24h supernatant	15	0.199
W1102	Pan	Chr 24h supernatant	15	0.198
W1103	Pan	Chr 24h supernatant	15	0.218
W1104	Pan	Chr 24h supernatant	15	0.21
W1105	Pan	Chr 24h supernatant	15	0.229
W1106	Pan	Chr 36h supernatant	15	0.176
W1107	Pan	Chr 36h supernatant	15	0.187
W1108	Pan	Chr 36h supernatant	15	0.169
W1109	Pan	Chr 36h supernatant	15	0.183
W1110	Pan	Chr 36h supernatant	15	0.17
W1111	Pse	TSB	15	0.366
W1112	Pse	TSB	15	0.37
W1113	Pse	TSB	15	0.37
W1114	Pse	TSB	15	0.355
W1115	Pse	TSB	15	0.369
W1116	Pse	Chr 24h supernatant	15	0.2
W1117	Pse	Chr 24h supernatant	15	0.199
W1118	Pse	Chr 24h supernatant	15	0.199
W1119	Pse	Chr 24h supernatant	15	0.188
W1120	Pse	Chr 24h supernatant	15	0.187
W1121	Pse	Chr 36h supernatant	15	0.175
W1122	Pse	Chr 36h supernatant	15	0.162
W1123	Pse	Chr 36h supernatant	15	0.157
W1124	Pse	Chr 36h supernatant	15	0.165
W1125	Pse	Chr 36h supernatant	15	0.167
W1126	Aci	TSB	16	0.591
W1127	Aci	TSB	16	0.607
W1128	Aci	TSB	16	0.616
W1129	Aci	TSB	16	0.612
W1130	Aci	TSB	16	0.613
W1131	Aci	Chr 24h supernatant	16	0.261
W1132	Aci	Chr 24h supernatant	16	0.258
W1133	Aci	Chr 24h supernatant	16	0.261
W1134	Aci	Chr 24h supernatant	16	0.265
W1135	Aci	Chr 24h supernatant	16	0.285
W1136	Aci	Chr 36h supernatant	16	0.218
W1137	Aci	Chr 36h supernatant	16	0.194
W1138	Aci	Chr 36h supernatant	16	0.207
W1139	Aci	Chr 36h supernatant	16	0.254
W1140	Aci	Chr 36h supernatant	16	0.297
W1141	Com	TSB	16	0.485
W1142	Com	TSB	16	0.491
W1143	Com	TSB	16	0.488
W1144	Com	TSB	16	0.469
W1145	Com	TSB	16	0.491
W1146	Com	Chr 24h supernatant	16	0.181
W1147	Com	Chr 24h supernatant	16	0.181
W1148	Com	Chr 24h supernatant	16	0.178
W1149	Com	Chr 24h supernatant	16	0.183
W1150	Com	Chr 24h supernatant	16	0.186
W1151	Com	Chr 36h supernatant	16	0.159
W1152	Com	Chr 36h supernatant	16	0.164
W1153	Com	Chr 36h supernatant	16	0.161
W1154	Com	Chr 36h supernatant	16	0.162
W1155	Com	Chr 36h supernatant	16	0.155
W1156	Ent	TSB	16	1.01
W1157	Ent	TSB	16	1.002
W1158	Ent	TSB	16	0.987
W1159	Ent	TSB	16	0.984
W1160	Ent	TSB	16	1.001
W1161	Ent	Chr 24h supernatant	16	0.323
W1162	Ent	Chr 24h supernatant	16	0.323
W1163	Ent	Chr 24h supernatant	16	0.316
W1164	Ent	Chr 24h supernatant	16	0.309
W1165	Ent	Chr 24h supernatant	16	0.336
W1166	Ent	Chr 36h supernatant	16	0.265
W1167	Ent	Chr 36h supernatant	16	0.272
W1168	Ent	Chr 36h supernatant	16	0.17
W1169	Ent	Chr 36h supernatant	16	0.283
W1170	Ent	Chr 36h supernatant	16	0.289
W1171	Pan	TSB	16	0.56
W1172	Pan	TSB	16	0.583
W1173	Pan	TSB	16	0.574
W1174	Pan	TSB	16	0.569
W1175	Pan	TSB	16	0.553
W1176	Pan	Chr 24h supernatant	16	0.172
W1177	Pan	Chr 24h supernatant	16	0.189
W1178	Pan	Chr 24h supernatant	16	0.209
W1179	Pan	Chr 24h supernatant	16	0.206
W1180	Pan	Chr 24h supernatant	16	0.22
W1181	Pan	Chr 36h supernatant	16	0.165
W1182	Pan	Chr 36h supernatant	16	0.168
W1183	Pan	Chr 36h supernatant	16	0.173
W1184	Pan	Chr 36h supernatant	16	0.185
W1185	Pan	Chr 36h supernatant	16	0.149
W1186	Pse	TSB	16	0.355
W1187	Pse	TSB	16	0.37
W1188	Pse	TSB	16	0.364
W1189	Pse	TSB	16	0.352
W1190	Pse	TSB	16	0.362
W1191	Pse	Chr 24h supernatant	16	0.193
W1192	Pse	Chr 24h supernatant	16	0.193
W1193	Pse	Chr 24h supernatant	16	0.182
W1194	Pse	Chr 24h supernatant	16	0.192
W1195	Pse	Chr 24h supernatant	16	0.19
W1196	Pse	Chr 36h supernatant	16	0.163
W1197	Pse	Chr 36h supernatant	16	0.16
W1198	Pse	Chr 36h supernatant	16	0.157
W1199	Pse	Chr 36h supernatant	16	0.152
W1200	Pse	Chr 36h supernatant	16	0.15
W1201	Aci	TSB	17	0.635
W1202	Aci	TSB	17	0.648
W1203	Aci	TSB	17	0.659
W1204	Aci	TSB	17	0.648
W1205	Aci	TSB	17	0.646
W1206	Aci	Chr 24h supernatant	17	0.274
W1207	Aci	Chr 24h supernatant	17	0.275
W1208	Aci	Chr 24h supernatant	17	0.274
W1209	Aci	Chr 24h supernatant	17	0.281
W1210	Aci	Chr 24h supernatant	17	0.297
W1211	Aci	Chr 36h supernatant	17	0.234
W1212	Aci	Chr 36h supernatant	17	0.206
W1213	Aci	Chr 36h supernatant	17	0.22
W1214	Aci	Chr 36h supernatant	17	0.267
W1215	Aci	Chr 36h supernatant	17	0.311
W1216	Com	TSB	17	0.528
W1217	Com	TSB	17	0.54
W1218	Com	TSB	17	0.538
W1219	Com	TSB	17	0.515
W1220	Com	TSB	17	0.533
W1221	Com	Chr 24h supernatant	17	0.179
W1222	Com	Chr 24h supernatant	17	0.177
W1223	Com	Chr 24h supernatant	17	0.177
W1224	Com	Chr 24h supernatant	17	0.181
W1225	Com	Chr 24h supernatant	17	0.185
W1226	Com	Chr 36h supernatant	17	0.156
W1227	Com	Chr 36h supernatant	17	0.161
W1228	Com	Chr 36h supernatant	17	0.159
W1229	Com	Chr 36h supernatant	17	0.159
W1230	Com	Chr 36h supernatant	17	0.155
W1231	Ent	TSB	17	1.055
W1232	Ent	TSB	17	1.045
W1233	Ent	TSB	17	1.035
W1234	Ent	TSB	17	1.036
W1235	Ent	TSB	17	1.062
W1236	Ent	Chr 24h supernatant	17	0.337
W1237	Ent	Chr 24h supernatant	17	0.333
W1238	Ent	Chr 24h supernatant	17	0.324
W1239	Ent	Chr 24h supernatant	17	0.32
W1240	Ent	Chr 24h supernatant	17	0.346
W1241	Ent	Chr 36h supernatant	17	0.278
W1242	Ent	Chr 36h supernatant	17	0.28
W1243	Ent	Chr 36h supernatant	17	0.17
W1244	Ent	Chr 36h supernatant	17	0.29
W1245	Ent	Chr 36h supernatant	17	0.296
W1246	Pan	TSB	17	0.605
W1247	Pan	TSB	17	0.64
W1248	Pan	TSB	17	0.634
W1249	Pan	TSB	17	0.627
W1250	Pan	TSB	17	0.607
W1251	Pan	Chr 24h supernatant	17	0.191
W1252	Pan	Chr 24h supernatant	17	0.196
W1253	Pan	Chr 24h supernatant	17	0.197
W1254	Pan	Chr 24h supernatant	17	0.22
W1255	Pan	Chr 24h supernatant	17	0.226
W1256	Pan	Chr 36h supernatant	17	0.163
W1257	Pan	Chr 36h supernatant	17	0.163
W1258	Pan	Chr 36h supernatant	17	0.16
W1259	Pan	Chr 36h supernatant	17	0.172
W1260	Pan	Chr 36h supernatant	17	0.147
W1261	Pse	TSB	17	0.383
W1262	Pse	TSB	17	0.402
W1263	Pse	TSB	17	0.409
W1264	Pse	TSB	17	0.383
W1265	Pse	TSB	17	0.402
W1266	Pse	Chr 24h supernatant	17	0.2
W1267	Pse	Chr 24h supernatant	17	0.189
W1268	Pse	Chr 24h supernatant	17	0.192
W1269	Pse	Chr 24h supernatant	17	0.202
W1270	Pse	Chr 24h supernatant	17	0.199
W1271	Pse	Chr 36h supernatant	17	0.161
W1272	Pse	Chr 36h supernatant	17	0.154
W1273	Pse	Chr 36h supernatant	17	0.156
W1274	Pse	Chr 36h supernatant	17	0.157
W1275	Pse	Chr 36h supernatant	17	0.16
W1276	Aci	TSB	18	0.689
W1277	Aci	TSB	18	0.707
W1278	Aci	TSB	18	0.726
W1279	Aci	TSB	18	0.72
W1280	Aci	TSB	18	0.714
W1281	Aci	Chr 24h supernatant	18	0.292
W1282	Aci	Chr 24h supernatant	18	0.292
W1283	Aci	Chr 24h supernatant	18	0.292
W1284	Aci	Chr 24h supernatant	18	0.301
W1285	Aci	Chr 24h supernatant	18	0.321
W1286	Aci	Chr 36h supernatant	18	0.254
W1287	Aci	Chr 36h supernatant	18	0.222
W1288	Aci	Chr 36h supernatant	18	0.235
W1289	Aci	Chr 36h supernatant	18	0.285
W1290	Aci	Chr 36h supernatant	18	0.337
W1291	Com	TSB	18	0.556
W1292	Com	TSB	18	0.582
W1293	Com	TSB	18	0.568
W1294	Com	TSB	18	0.551
W1295	Com	TSB	18	0.572
W1296	Com	Chr 24h supernatant	18	0.183
W1297	Com	Chr 24h supernatant	18	0.181
W1298	Com	Chr 24h supernatant	18	0.181
W1299	Com	Chr 24h supernatant	18	0.188
W1300	Com	Chr 24h supernatant	18	0.19
W1301	Com	Chr 36h supernatant	18	0.161
W1302	Com	Chr 36h supernatant	18	0.167
W1303	Com	Chr 36h supernatant	18	0.163
W1304	Com	Chr 36h supernatant	18	0.163
W1305	Com	Chr 36h supernatant	18	0.162
W1306	Ent	TSB	18	1.08
W1307	Ent	TSB	18	1.074
W1308	Ent	TSB	18	1.067
W1309	Ent	TSB	18	1.066
W1310	Ent	TSB	18	1.085
W1311	Ent	Chr 24h supernatant	18	0.359
W1312	Ent	Chr 24h supernatant	18	0.353
W1313	Ent	Chr 24h supernatant	18	0.345
W1314	Ent	Chr 24h supernatant	18	0.34
W1315	Ent	Chr 24h supernatant	18	0.367
W1316	Ent	Chr 36h supernatant	18	0.299
W1317	Ent	Chr 36h supernatant	18	0.301
W1318	Ent	Chr 36h supernatant	18	0.171
W1319	Ent	Chr 36h supernatant	18	0.311
W1320	Ent	Chr 36h supernatant	18	0.32
W1321	Pan	TSB	18	0.62
W1322	Pan	TSB	18	0.664
W1323	Pan	TSB	18	0.656
W1324	Pan	TSB	18	0.653
W1325	Pan	TSB	18	0.636
W1326	Pan	Chr 24h supernatant	18	0.212
W1327	Pan	Chr 24h supernatant	18	0.211
W1328	Pan	Chr 24h supernatant	18	0.204
W1329	Pan	Chr 24h supernatant	18	0.241
W1330	Pan	Chr 24h supernatant	18	0.238
W1331	Pan	Chr 36h supernatant	18	0.169
W1332	Pan	Chr 36h supernatant	18	0.169
W1333	Pan	Chr 36h supernatant	18	0.159
W1334	Pan	Chr 36h supernatant	18	0.182
W1335	Pan	Chr 36h supernatant	18	0.154
W1336	Pse	TSB	18	0.42
W1337	Pse	TSB	18	0.436
W1338	Pse	TSB	18	0.445
W1339	Pse	TSB	18	0.42
W1340	Pse	TSB	18	0.441
W1341	Pse	Chr 24h supernatant	18	0.203
W1342	Pse	Chr 24h supernatant	18	0.205
W1343	Pse	Chr 24h supernatant	18	0.2
W1344	Pse	Chr 24h supernatant	18	0.21
W1345	Pse	Chr 24h supernatant	18	0.209
W1346	Pse	Chr 36h supernatant	18	0.174
W1347	Pse	Chr 36h supernatant	18	0.164
W1348	Pse	Chr 36h supernatant	18	0.162
W1349	Pse	Chr 36h supernatant	18	0.163
W1350	Pse	Chr 36h supernatant	18	0.163
W1351	Aci	TSB	19	0.732
W1352	Aci	TSB	19	0.744
W1353	Aci	TSB	19	0.767
W1354	Aci	TSB	19	0.751
W1355	Aci	TSB	19	0.752
W1356	Aci	Chr 24h supernatant	19	0.314
W1357	Aci	Chr 24h supernatant	19	0.314
W1358	Aci	Chr 24h supernatant	19	0.314
W1359	Aci	Chr 24h supernatant	19	0.322
W1360	Aci	Chr 24h supernatant	19	0.343
W1361	Aci	Chr 36h supernatant	19	0.276
W1362	Aci	Chr 36h supernatant	19	0.242
W1363	Aci	Chr 36h supernatant	19	0.252
W1364	Aci	Chr 36h supernatant	19	0.307
W1365	Aci	Chr 36h supernatant	19	0.358
W1366	Com	TSB	19	0.59
W1367	Com	TSB	19	0.617
W1368	Com	TSB	19	0.606
W1369	Com	TSB	19	0.587
W1370	Com	TSB	19	0.604
W1371	Com	Chr 24h supernatant	19	0.188
W1372	Com	Chr 24h supernatant	19	0.188
W1373	Com	Chr 24h supernatant	19	0.187
W1374	Com	Chr 24h supernatant	19	0.193
W1375	Com	Chr 24h supernatant	19	0.195
W1376	Com	Chr 36h supernatant	19	0.165
W1377	Com	Chr 36h supernatant	19	0.173
W1378	Com	Chr 36h supernatant	19	0.168
W1379	Com	Chr 36h supernatant	19	0.169
W1380	Com	Chr 36h supernatant	19	0.165
W1381	Ent	TSB	19	1.093
W1382	Ent	TSB	19	1.091
W1383	Ent	TSB	19	1.084
W1384	Ent	TSB	19	1.085
W1385	Ent	TSB	19	1.102
W1386	Ent	Chr 24h supernatant	19	0.382
W1387	Ent	Chr 24h supernatant	19	0.378
W1388	Ent	Chr 24h supernatant	19	0.366
W1389	Ent	Chr 24h supernatant	19	0.361
W1390	Ent	Chr 24h supernatant	19	0.391
W1391	Ent	Chr 36h supernatant	19	0.319
W1392	Ent	Chr 36h supernatant	19	0.319
W1393	Ent	Chr 36h supernatant	19	0.169
W1394	Ent	Chr 36h supernatant	19	0.331
W1395	Ent	Chr 36h supernatant	19	0.336
W1396	Pan	TSB	19	0.642
W1397	Pan	TSB	19	0.676
W1398	Pan	TSB	19	0.668
W1399	Pan	TSB	19	0.664
W1400	Pan	TSB	19	0.647
W1401	Pan	Chr 24h supernatant	19	0.217
W1402	Pan	Chr 24h supernatant	19	0.205
W1403	Pan	Chr 24h supernatant	19	0.218
W1404	Pan	Chr 24h supernatant	19	0.249
W1405	Pan	Chr 24h supernatant	19	0.247
W1406	Pan	Chr 36h supernatant	19	0.16
W1407	Pan	Chr 36h supernatant	19	0.177
W1408	Pan	Chr 36h supernatant	19	0.167
W1409	Pan	Chr 36h supernatant	19	0.183
W1410	Pan	Chr 36h supernatant	19	0.166
W1411	Pse	TSB	19	0.442
W1412	Pse	TSB	19	0.45
W1413	Pse	TSB	19	0.465
W1414	Pse	TSB	19	0.433
W1415	Pse	TSB	19	0.454
W1416	Pse	Chr 24h supernatant	19	0.228
W1417	Pse	Chr 24h supernatant	19	0.201
W1418	Pse	Chr 24h supernatant	19	0.223
W1419	Pse	Chr 24h supernatant	19	0.216
W1420	Pse	Chr 24h supernatant	19	0.219
W1421	Pse	Chr 36h supernatant	19	0.176
W1422	Pse	Chr 36h supernatant	19	0.162
W1423	Pse	Chr 36h supernatant	19	0.163
W1424	Pse	Chr 36h supernatant	19	0.168
W1425	Pse	Chr 36h supernatant	19	0.172
W1426	Aci	TSB	20	0.759
W1427	Aci	TSB	20	0.769
W1428	Aci	TSB	20	0.802
W1429	Aci	TSB	20	0.785
W1430	Aci	TSB	20	0.785
W1431	Aci	Chr 24h supernatant	20	0.33
W1432	Aci	Chr 24h supernatant	20	0.334
W1433	Aci	Chr 24h supernatant	20	0.335
W1434	Aci	Chr 24h supernatant	20	0.339
W1435	Aci	Chr 24h supernatant	20	0.361
W1436	Aci	Chr 36h supernatant	20	0.298
W1437	Aci	Chr 36h supernatant	20	0.264
W1438	Aci	Chr 36h supernatant	20	0.269
W1439	Aci	Chr 36h supernatant	20	0.327
W1440	Aci	Chr 36h supernatant	20	0.377
W1441	Com	TSB	20	0.62
W1442	Com	TSB	20	0.652
W1443	Com	TSB	20	0.634
W1444	Com	TSB	20	0.616
W1445	Com	TSB	20	0.635
W1446	Com	Chr 24h supernatant	20	0.195
W1447	Com	Chr 24h supernatant	20	0.192
W1448	Com	Chr 24h supernatant	20	0.19
W1449	Com	Chr 24h supernatant	20	0.197
W1450	Com	Chr 24h supernatant	20	0.198
W1451	Com	Chr 36h supernatant	20	0.167
W1452	Com	Chr 36h supernatant	20	0.178
W1453	Com	Chr 36h supernatant	20	0.172
W1454	Com	Chr 36h supernatant	20	0.172
W1455	Com	Chr 36h supernatant	20	0.169
W1456	Ent	TSB	20	1.116
W1457	Ent	TSB	20	1.111
W1458	Ent	TSB	20	1.103
W1459	Ent	TSB	20	1.104
W1460	Ent	TSB	20	1.12
W1461	Ent	Chr 24h supernatant	20	0.4
W1462	Ent	Chr 24h supernatant	20	0.396
W1463	Ent	Chr 24h supernatant	20	0.385
W1464	Ent	Chr 24h supernatant	20	0.38
W1465	Ent	Chr 24h supernatant	20	0.412
W1466	Ent	Chr 36h supernatant	20	0.338
W1467	Ent	Chr 36h supernatant	20	0.339
W1468	Ent	Chr 36h supernatant	20	0.171
W1469	Ent	Chr 36h supernatant	20	0.352
W1470	Ent	Chr 36h supernatant	20	0.358
W1471	Pan	TSB	20	0.666
W1472	Pan	TSB	20	0.701
W1473	Pan	TSB	20	0.699
W1474	Pan	TSB	20	0.693
W1475	Pan	TSB	20	0.675
W1476	Pan	Chr 24h supernatant	20	0.223
W1477	Pan	Chr 24h supernatant	20	0.215
W1478	Pan	Chr 24h supernatant	20	0.223
W1479	Pan	Chr 24h supernatant	20	0.249
W1480	Pan	Chr 24h supernatant	20	0.255
W1481	Pan	Chr 36h supernatant	20	0.175
W1482	Pan	Chr 36h supernatant	20	0.173
W1483	Pan	Chr 36h supernatant	20	0.17
W1484	Pan	Chr 36h supernatant	20	0.193
W1485	Pan	Chr 36h supernatant	20	0.167
W1486	Pse	TSB	20	0.475
W1487	Pse	TSB	20	0.484
W1488	Pse	TSB	20	0.489
W1489	Pse	TSB	20	0.465
W1490	Pse	TSB	20	0.483
W1491	Pse	Chr 24h supernatant	20	0.237
W1492	Pse	Chr 24h supernatant	20	0.223
W1493	Pse	Chr 24h supernatant	20	0.254
W1494	Pse	Chr 24h supernatant	20	0.228
W1495	Pse	Chr 24h supernatant	20	0.27
W1496	Pse	Chr 36h supernatant	20	0.182
W1497	Pse	Chr 36h supernatant	20	0.177
W1498	Pse	Chr 36h supernatant	20	0.172
W1499	Pse	Chr 36h supernatant	20	0.183
W1500	Pse	Chr 36h supernatant	20	0.193
W1501	Aci	TSB	21	0.796
W1502	Aci	TSB	21	0.803
W1503	Aci	TSB	21	0.836
W1504	Aci	TSB	21	0.819
W1505	Aci	TSB	21	0.814
W1506	Aci	Chr 24h supernatant	21	0.35
W1507	Aci	Chr 24h supernatant	21	0.351
W1508	Aci	Chr 24h supernatant	21	0.355
W1509	Aci	Chr 24h supernatant	21	0.357
W1510	Aci	Chr 24h supernatant	21	0.379
W1511	Aci	Chr 36h supernatant	21	0.318
W1512	Aci	Chr 36h supernatant	21	0.281
W1513	Aci	Chr 36h supernatant	21	0.284
W1514	Aci	Chr 36h supernatant	21	0.346
W1515	Aci	Chr 36h supernatant	21	0.395
W1516	Com	TSB	21	0.642
W1517	Com	TSB	21	0.674
W1518	Com	TSB	21	0.661
W1519	Com	TSB	21	0.642
W1520	Com	TSB	21	0.666
W1521	Com	Chr 24h supernatant	21	0.194
W1522	Com	Chr 24h supernatant	21	0.195
W1523	Com	Chr 24h supernatant	21	0.192
W1524	Com	Chr 24h supernatant	21	0.199
W1525	Com	Chr 24h supernatant	21	0.202
W1526	Com	Chr 36h supernatant	21	0.17
W1527	Com	Chr 36h supernatant	21	0.182
W1528	Com	Chr 36h supernatant	21	0.174
W1529	Com	Chr 36h supernatant	21	0.173
W1530	Com	Chr 36h supernatant	21	0.17
W1531	Ent	TSB	21	1.131
W1532	Ent	TSB	21	1.13
W1533	Ent	TSB	21	1.121
W1534	Ent	TSB	21	1.118
W1535	Ent	TSB	21	1.136
W1536	Ent	Chr 24h supernatant	21	0.416
W1537	Ent	Chr 24h supernatant	21	0.412
W1538	Ent	Chr 24h supernatant	21	0.406
W1539	Ent	Chr 24h supernatant	21	0.396
W1540	Ent	Chr 24h supernatant	21	0.428
W1541	Ent	Chr 36h supernatant	21	0.353
W1542	Ent	Chr 36h supernatant	21	0.356
W1543	Ent	Chr 36h supernatant	21	0.172
W1544	Ent	Chr 36h supernatant	21	0.369
W1545	Ent	Chr 36h supernatant	21	0.379
W1546	Pan	TSB	21	0.68
W1547	Pan	TSB	21	0.72
W1548	Pan	TSB	21	0.717
W1549	Pan	TSB	21	0.71
W1550	Pan	TSB	21	0.698
W1551	Pan	Chr 24h supernatant	21	0.228
W1552	Pan	Chr 24h supernatant	21	0.224
W1553	Pan	Chr 24h supernatant	21	0.238
W1554	Pan	Chr 24h supernatant	21	0.257
W1555	Pan	Chr 24h supernatant	21	0.254
W1556	Pan	Chr 36h supernatant	21	0.179
W1557	Pan	Chr 36h supernatant	21	0.182
W1558	Pan	Chr 36h supernatant	21	0.156
W1559	Pan	Chr 36h supernatant	21	0.191
W1560	Pan	Chr 36h supernatant	21	0.17
W1561	Pse	TSB	21	0.502
W1562	Pse	TSB	21	0.508
W1563	Pse	TSB	21	0.513
W1564	Pse	TSB	21	0.49
W1565	Pse	TSB	21	0.509
W1566	Pse	Chr 24h supernatant	21	0.245
W1567	Pse	Chr 24h supernatant	21	0.245
W1568	Pse	Chr 24h supernatant	21	0.25
W1569	Pse	Chr 24h supernatant	21	0.256
W1570	Pse	Chr 24h supernatant	21	0.269
W1571	Pse	Chr 36h supernatant	21	0.198
W1572	Pse	Chr 36h supernatant	21	0.177
W1573	Pse	Chr 36h supernatant	21	0.179
W1574	Pse	Chr 36h supernatant	21	0.191
W1575	Pse	Chr 36h supernatant	21	0.195
W1576	Aci	TSB	22	0.818
W1577	Aci	TSB	22	0.82
W1578	Aci	TSB	22	0.862
W1579	Aci	TSB	22	0.836
W1580	Aci	TSB	22	0.831
W1581	Aci	Chr 24h supernatant	22	0.378
W1582	Aci	Chr 24h supernatant	22	0.379
W1583	Aci	Chr 24h supernatant	22	0.38
W1584	Aci	Chr 24h supernatant	22	0.384
W1585	Aci	Chr 24h supernatant	22	0.405
W1586	Aci	Chr 36h supernatant	22	0.347
W1587	Aci	Chr 36h supernatant	22	0.306
W1588	Aci	Chr 36h supernatant	22	0.302
W1589	Aci	Chr 36h supernatant	22	0.371
W1590	Aci	Chr 36h supernatant	22	0.42
W1591	Com	TSB	22	0.667
W1592	Com	TSB	22	0.694
W1593	Com	TSB	22	0.688
W1594	Com	TSB	22	0.667
W1595	Com	TSB	22	0.682
W1596	Com	Chr 24h supernatant	22	0.198
W1597	Com	Chr 24h supernatant	22	0.198
W1598	Com	Chr 24h supernatant	22	0.197
W1599	Com	Chr 24h supernatant	22	0.203
W1600	Com	Chr 24h supernatant	22	0.207
W1601	Com	Chr 36h supernatant	22	0.176
W1602	Com	Chr 36h supernatant	22	0.19
W1603	Com	Chr 36h supernatant	22	0.175
W1604	Com	Chr 36h supernatant	22	0.178
W1605	Com	Chr 36h supernatant	22	0.174
W1606	Ent	TSB	22	1.145
W1607	Ent	TSB	22	1.144
W1608	Ent	TSB	22	1.137
W1609	Ent	TSB	22	1.137
W1610	Ent	TSB	22	1.148
W1611	Ent	Chr 24h supernatant	22	0.436
W1612	Ent	Chr 24h supernatant	22	0.431
W1613	Ent	Chr 24h supernatant	22	0.424
W1614	Ent	Chr 24h supernatant	22	0.415
W1615	Ent	Chr 24h supernatant	22	0.448
W1616	Ent	Chr 36h supernatant	22	0.372
W1617	Ent	Chr 36h supernatant	22	0.374
W1618	Ent	Chr 36h supernatant	22	0.172
W1619	Ent	Chr 36h supernatant	22	0.39
W1620	Ent	Chr 36h supernatant	22	0.401
W1621	Pan	TSB	22	0.7
W1622	Pan	TSB	22	0.735
W1623	Pan	TSB	22	0.731
W1624	Pan	TSB	22	0.726
W1625	Pan	TSB	22	0.714
W1626	Pan	Chr 24h supernatant	22	0.244
W1627	Pan	Chr 24h supernatant	22	0.232
W1628	Pan	Chr 24h supernatant	22	0.238
W1629	Pan	Chr 24h supernatant	22	0.263
W1630	Pan	Chr 24h supernatant	22	0.266
W1631	Pan	Chr 36h supernatant	22	0.181
W1632	Pan	Chr 36h supernatant	22	0.183
W1633	Pan	Chr 36h supernatant	22	0.185
W1634	Pan	Chr 36h supernatant	22	0.193
W1635	Pan	Chr 36h supernatant	22	0.183
W1636	Pse	TSB	22	0.529
W1637	Pse	TSB	22	0.529
W1638	Pse	TSB	22	0.537
W1639	Pse	TSB	22	0.519
W1640	Pse	TSB	22	0.533
W1641	Pse	Chr 24h supernatant	22	0.258
W1642	Pse	Chr 24h supernatant	22	0.246
W1643	Pse	Chr 24h supernatant	22	0.213
W1644	Pse	Chr 24h supernatant	22	0.256
W1645	Pse	Chr 24h supernatant	22	0.266
W1646	Pse	Chr 36h supernatant	22	0.204
W1647	Pse	Chr 36h supernatant	22	0.188
W1648	Pse	Chr 36h supernatant	22	0.189
W1649	Pse	Chr 36h supernatant	22	0.21
W1650	Pse	Chr 36h supernatant	22	0.226
W1651	Aci	TSB	23	0.839
W1652	Aci	TSB	23	0.838
W1653	Aci	TSB	23	0.884
W1654	Aci	TSB	23	0.856
W1655	Aci	TSB	23	0.853
W1656	Aci	Chr 24h supernatant	23	0.388
W1657	Aci	Chr 24h supernatant	23	0.395
W1658	Aci	Chr 24h supernatant	23	0.396
W1659	Aci	Chr 24h supernatant	23	0.398
W1660	Aci	Chr 24h supernatant	23	0.419
W1661	Aci	Chr 36h supernatant	23	0.365
W1662	Aci	Chr 36h supernatant	23	0.323
W1663	Aci	Chr 36h supernatant	23	0.317
W1664	Aci	Chr 36h supernatant	23	0.386
W1665	Aci	Chr 36h supernatant	23	0.435
W1666	Com	TSB	23	0.684
W1667	Com	TSB	23	0.708
W1668	Com	TSB	23	0.702
W1669	Com	TSB	23	0.682
W1670	Com	TSB	23	0.702
W1671	Com	Chr 24h supernatant	23	0.201
W1672	Com	Chr 24h supernatant	23	0.202
W1673	Com	Chr 24h supernatant	23	0.203
W1674	Com	Chr 24h supernatant	23	0.206
W1675	Com	Chr 24h supernatant	23	0.21
W1676	Com	Chr 36h supernatant	23	0.176
W1677	Com	Chr 36h supernatant	23	0.198
W1678	Com	Chr 36h supernatant	23	0.18
W1679	Com	Chr 36h supernatant	23	0.181
W1680	Com	Chr 36h supernatant	23	0.178
W1681	Ent	TSB	23	1.165
W1682	Ent	TSB	23	1.16
W1683	Ent	TSB	23	1.157
W1684	Ent	TSB	23	1.155
W1685	Ent	TSB	23	1.164
W1686	Ent	Chr 24h supernatant	23	0.448
W1687	Ent	Chr 24h supernatant	23	0.446
W1688	Ent	Chr 24h supernatant	23	0.441
W1689	Ent	Chr 24h supernatant	23	0.431
W1690	Ent	Chr 24h supernatant	23	0.467
W1691	Ent	Chr 36h supernatant	23	0.385
W1692	Ent	Chr 36h supernatant	23	0.391
W1693	Ent	Chr 36h supernatant	23	0.172
W1694	Ent	Chr 36h supernatant	23	0.404
W1695	Ent	Chr 36h supernatant	23	0.414
W1696	Pan	TSB	23	0.709
W1697	Pan	TSB	23	0.738
W1698	Pan	TSB	23	0.735
W1699	Pan	TSB	23	0.732
W1700	Pan	TSB	23	0.72
W1701	Pan	Chr 24h supernatant	23	0.236
W1702	Pan	Chr 24h supernatant	23	0.225
W1703	Pan	Chr 24h supernatant	23	0.245
W1704	Pan	Chr 24h supernatant	23	0.271
W1705	Pan	Chr 24h supernatant	23	0.27
W1706	Pan	Chr 36h supernatant	23	0.178
W1707	Pan	Chr 36h supernatant	23	0.181
W1708	Pan	Chr 36h supernatant	23	0.191
W1709	Pan	Chr 36h supernatant	23	0.203
W1710	Pan	Chr 36h supernatant	23	0.192
W1711	Pse	TSB	23	0.552
W1712	Pse	TSB	23	0.548
W1713	Pse	TSB	23	0.552
W1714	Pse	TSB	23	0.537
W1715	Pse	TSB	23	0.55
W1716	Pse	Chr 24h supernatant	23	0.251
W1717	Pse	Chr 24h supernatant	23	0.26
W1718	Pse	Chr 24h supernatant	23	0.262
W1719	Pse	Chr 24h supernatant	23	0.27
W1720	Pse	Chr 24h supernatant	23	0.251
W1721	Pse	Chr 36h supernatant	23	0.224
W1722	Pse	Chr 36h supernatant	23	0.207
W1723	Pse	Chr 36h supernatant	23	0.193
W1724	Pse	Chr 36h supernatant	23	0.213
W1725	Pse	Chr 36h supernatant	23	0.219
W1726	Aci	TSB	24	0.845
W1727	Aci	TSB	24	0.839
W1728	Aci	TSB	24	0.887
W1729	Aci	TSB	24	0.857
W1730	Aci	TSB	24	0.859
W1731	Aci	Chr 24h supernatant	24	0.392
W1732	Aci	Chr 24h supernatant	24	0.398
W1733	Aci	Chr 24h supernatant	24	0.402
W1734	Aci	Chr 24h supernatant	24	0.406
W1735	Aci	Chr 24h supernatant	24	0.428
W1736	Aci	Chr 36h supernatant	24	0.374
W1737	Aci	Chr 36h supernatant	24	0.332
W1738	Aci	Chr 36h supernatant	24	0.328
W1739	Aci	Chr 36h supernatant	24	0.395
W1740	Aci	Chr 36h supernatant	24	0.444
W1741	Com	TSB	24	0.693
W1742	Com	TSB	24	0.707
W1743	Com	TSB	24	0.698
W1744	Com	TSB	24	0.685
W1745	Com	TSB	24	0.706
W1746	Com	Chr 24h supernatant	24	0.196
W1747	Com	Chr 24h supernatant	24	0.196
W1748	Com	Chr 24h supernatant	24	0.197
W1749	Com	Chr 24h supernatant	24	0.201
W1750	Com	Chr 24h supernatant	24	0.204
W1751	Com	Chr 36h supernatant	24	0.175
W1752	Com	Chr 36h supernatant	24	0.2
W1753	Com	Chr 36h supernatant	24	0.177
W1754	Com	Chr 36h supernatant	24	0.178
W1755	Com	Chr 36h supernatant	24	0.175
W1756	Ent	TSB	24	1.164
W1757	Ent	TSB	24	1.159
W1758	Ent	TSB	24	1.155
W1759	Ent	TSB	24	1.152
W1760	Ent	TSB	24	1.162
W1761	Ent	Chr 24h supernatant	24	0.445
W1762	Ent	Chr 24h supernatant	24	0.449
W1763	Ent	Chr 24h supernatant	24	0.445
W1764	Ent	Chr 24h supernatant	24	0.432
W1765	Ent	Chr 24h supernatant	24	0.475
W1766	Ent	Chr 36h supernatant	24	0.385
W1767	Ent	Chr 36h supernatant	24	0.394
W1768	Ent	Chr 36h supernatant	24	0.17
W1769	Ent	Chr 36h supernatant	24	0.409
W1770	Ent	Chr 36h supernatant	24	0.426
W1771	Pan	TSB	24	0.712
W1772	Pan	TSB	24	0.741
W1773	Pan	TSB	24	0.737
W1774	Pan	TSB	24	0.732
W1775	Pan	TSB	24	0.723
W1776	Pan	Chr 24h supernatant	24	0.23
W1777	Pan	Chr 24h supernatant	24	0.221
W1778	Pan	Chr 24h supernatant	24	0.247
W1779	Pan	Chr 24h supernatant	24	0.269
W1780	Pan	Chr 24h supernatant	24	0.267
W1781	Pan	Chr 36h supernatant	24	0.176
W1782	Pan	Chr 36h supernatant	24	0.181
W1783	Pan	Chr 36h supernatant	24	0.175
W1784	Pan	Chr 36h supernatant	24	0.2
W1785	Pan	Chr 36h supernatant	24	0.19
W1786	Pse	TSB	24	0.55
W1787	Pse	TSB	24	0.554
W1788	Pse	TSB	24	0.554
W1789	Pse	TSB	24	0.543
W1790	Pse	TSB	24	0.555
W1791	Pse	Chr 24h supernatant	24	0.232
W1792	Pse	Chr 24h supernatant	24	0.26
W1793	Pse	Chr 24h supernatant	24	0.296
W1794	Pse	Chr 24h supernatant	24	0.274
W1795	Pse	Chr 24h supernatant	24	0.238
W1796	Pse	Chr 36h supernatant	24	0.224
W1797	Pse	Chr 36h supernatant	24	0.205
W1798	Pse	Chr 36h supernatant	24	0.204
W1799	Pse	Chr 36h supernatant	24	0.225
W1800	Pse	Chr 36h supernatant	24	0.218
